# Supplementary material for: The brain-derived neurotrophic factor Val66Met polymorphism increases segregation of structural correlation networks in healthy adult brains
Source: PeerJ. 2020 Aug 5;8:e9632. doi: 10.7717/peerj.9632 (PMC7414771; doi:10.7717/peerj.9632)
Supplement: Supplemental Information 1 [file peerj-08-9632-s001.zip]

Archive with 27 entries (24 files):
- SupplementalFile_Code_and_Data/
- SupplementalFile_Code_and_Data/3-1_MakeHeatMapImageFiles.r
- SupplementalFile_Code_and_Data/3-2_circular_graph_generation.py
- SupplementalFile_Code_and_Data/4-1_DemographicDataAnalyses.r
- SupplementalFile_Code_and_Data/4-2_Boxplot_about_Reginal_Thickness.r
- SupplementalFile_Code_and_Data/4-3_Cortical_Thickness_Comparisons.r
- SupplementalFile_Code_and_Data/2-3_CalcMesOfWeightedAndUndirectedNet_20200605.r
- SupplementalFile_Code_and_Data/2-4_DiffAnalyses_Permutation.r
- SupplementalFile_Code_and_Data/1_StartPointDataFrameGenerator.r
- SupplementalFile_Code_and_Data/AgeSexEffectRemover_v2.R
- SupplementalFile_Code_and_Data/Calc_Integration_Segregation_20200603.R
- SupplementalFile_Code_and_Data/Calc_Q_20200117.R
- SupplementalFile_Code_and_Data/DF_START_POINT.tsv
- SupplementalFile_Code_and_Data/HeatMapGeneration_v201911.R
- SupplementalFile_Code_and_Data/PowerAnalysisTool_1_for_Permutation_20200606.R
- SupplementalFile_Code_and_Data/RndmNtwrkGnrtr_20200103.R
- SupplementalFile_Code_and_Data/SmplNtwrkGnrtr_20200103.R
- SupplementalFile_Code_and_Data/ThresholdingTools.R
- SupplementalFile_Code_and_Data/config.R
- SupplementalFile_Code_and_Data/utils_net.R
- SupplementalFile_Code_and_Data/utils_netbasic_201910.R
- SupplementalFile_Code_and_Data/2-1_CorMtrxGenerator_OriginalGrouping_20200605.r
- SupplementalFile_Code_and_Data/2-2_CorMapCreation_using_PrmtttMethod.r
- SupplementalFile_Code_and_Data/data_origin/
- SupplementalFile_Code_and_Data/data_origin/SubjectProfile.tsv
- SupplementalFile_Code_and_Data/data_origin/RegionalThickAvgData.tsv
- SupplementalFile_Code_and_Data/data_origin/.ipynb_checkpoints/
