# Supplementary material for: The brain-derived neurotrophic factor Val66Met polymorphism increases segregation of structural correlation networks in healthy adult brains
Source: PeerJ. 2020 Aug 5;8:e9632. doi: 10.7717/peerj.9632 (PMC7414771; doi:10.7717/peerj.9632)
Supplement: Supplemental Information 1 [file peerj-08-9632-s001.zip › SupplementalFile_Code_and_Data/3-1_MakeHeatMapImageFiles.r]

if(!require(igraph)) install.packages("igraph")
library(igraph)

source("utils_net.R")
source("config.R")

output_folder_path <- paste(OUTPUT_SUB_FOLDER_PATH, "ImageFiles", "/", sep="")
if(!file.exists(output_folder_path)) dir.create(output_folder_path)

input_folder_path <- OUTPUT_FLD_PATH_1


source("HeatMapGeneration_v201911.R")

filename_without_ext <- "Observed_Met_N_Graph_weighted"

g <- makeIgraphObjFromTxtFile(txt_file_path=paste(input_folder_path, filename_without_ext, ".mtx", sep=""), isWeighted=T)
heat_map <- getHeatMapFromIgraphObj(g=g)

output_file_name=paste(filename_without_ext, "_htmp", sep="")
output_img_file_path <- paste(output_folder_path, output_file_name, ".png", sep="")
png(filename=output_img_file_path, width=750, height=750)
plot( heat_map )
dev.off()

source("HeatMapGeneration_v201911.R")

filename_without_ext <- "Observed_Met_P_Graph_weighted"

g <- makeIgraphObjFromTxtFile(txt_file_path=paste(input_folder_path, filename_without_ext, ".mtx", sep=""), isWeighted=T)
heat_map <- getHeatMapFromIgraphObj(g=g)

output_file_name=paste(filename_without_ext, "_htmp", sep="")
output_img_file_path <- paste(output_folder_path, output_file_name, ".png", sep="")
png(filename=output_img_file_path, width=750, height=750)
plot( heat_map )
dev.off()
