# Supplementary material for: The brain-derived neurotrophic factor Val66Met polymorphism increases segregation of structural correlation networks in healthy adult brains
Source: PeerJ. 2020 Aug 5;8:e9632. doi: 10.7717/peerj.9632 (PMC7414771; doi:10.7717/peerj.9632)
Supplement: Supplemental Information 1 [file peerj-08-9632-s001.zip › SupplementalFile_Code_and_Data/3-2_circular_graph_generation.py]

#!/usr/bin/env python
# coding: utf-8

# <h1>Table of Contents<span class="tocSkip"></span></h1>
# <div class="toc"><ul class="toc-item"><li><span><a href="#Load-Network-File" data-toc-modified-id="Load-Network-File-1"><span class="toc-item-num">1&nbsp;&nbsp;</span>Load Network File</a></span></li><li><span><a href="#Create-mne-object-from-FreeSurfer-output-file" data-toc-modified-id="Create-mne-object-from-FreeSurfer-output-file-2"><span class="toc-item-num">2&nbsp;&nbsp;</span>Create mne object from FreeSurfer output file</a></span></li><li><span><a href="#Rearrange-Grain-Area-Labels" data-toc-modified-id="Rearrange-Grain-Area-Labels-3"><span class="toc-item-num">3&nbsp;&nbsp;</span>Rearrange Grain Area Labels</a></span></li><li><span><a href="#Brain-Area-Name-List" data-toc-modified-id="Brain-Area-Name-List-4"><span class="toc-item-num">4&nbsp;&nbsp;</span>Brain Area Name List</a></span></li><li><span><a href="#Generate-Circular-Layout-Network-Graph" data-toc-modified-id="Generate-Circular-Layout-Network-Graph-5"><span class="toc-item-num">5&nbsp;&nbsp;</span>Generate Circular Layout Network Graph</a></span><ul class="toc-item"><li><span><a href="#Save-the-figure-(optional)" data-toc-modified-id="Save-the-figure-(optional)-5.1"><span class="toc-item-num">5.1&nbsp;&nbsp;</span>Save the figure (optional)</a></span></li></ul></li></ul></div>

# mne.viz.plot_connectivity_circle¶ https://mne.tools/dev/generated/mne.viz.plot_connectivity_circle.html

# In[1]:


import os.path as op
import numpy as np
import mne
import matplotlib.pyplot as plt


# # Load Network File

# In[2]:


MTX_FOLDER = "/home/iu/Documents/Dropbox/JNFiles/84_StrctrlCrrltnNtwrk/ver_20200513/data_intermediate/data_BDNF_NML_MET_N_vs_MET_P_aparc_spearman_neg-rm-off_rep1000/Prmttn_Networks"


#MTX_FILE = "Observed_Met_N_Graph_weighted.mtx"
MTX_FILE = "Observed_Met_P_Graph_weighted.mtx"

f = open( MTX_FOLDER + '/' + MTX_FILE)
import csv
reader = csv.reader(f, delimiter=" ")
header = next(reader)
print(header)

concanated_value = []
for row_list in reader:
    #print(row_list[1:])
    #print(type(row_list))
    #print(type( np.array(row_list) ))
    concanated_value.extend(row_list[1:])
    
con = np.array(concanated_value).reshape(68, 68, 1).astype(np.float32)


# In[3]:


print(type(con))
print(con.ndim)
print(con.shape)
print(con)


# # Create mne object from FreeSurfer output file

# In[4]:


subject_name = 'OAS2_0013'
subjects_dir = '/media/iu/STORAGE/__StudyData__/OurBrainData/FS'
labels = mne.read_labels_from_annot(subject_name, 'aparc', subjects_dir=subjects_dir)
labels


# In[5]:


for i, label in enumerate(labels):
    print(i)
    print(label)
    vtx = label.vertices
    mni = mne.vertex_to_mni(vtx, 0, subject=subject_name, subjects_dir=subjects_dir)[0]

print(mni)


# # Rearrange Grain Area Labels

# In[6]:


# We create a list of Label containing also the sub structures
#labels_aseg = mne.get_volume_labels_from_src(src, subject, subjects_dir)
#labels = labels_parc + labels_aseg

# We reorder the labels based on their location in the left hemi
label_names = [label.name for label in labels]
lh_labels = [name for name in label_names if name.endswith('lh')]
rh_labels = [name for name in label_names if name.endswith('rh')]
#label_names

# read colors
node_colors = [label.color for label in labels]


# In[7]:


label_names


# In[8]:


region_dict = {}
region_dict["bankssts-lh"]='L_BSTS'
region_dict["bankssts-rh"]='R_BSTS'
region_dict["caudalanteriorcingulate-lh"]='L_CACG'
region_dict["caudalanteriorcingulate-rh"]='R_CACG'
region_dict["caudalmiddlefrontal-lh"]='L_CMFG'
region_dict["caudalmiddlefrontal-rh"]='R_CMFG'
region_dict["cuneus-lh"]='L_CU'
region_dict["cuneus-rh"]='R_CU'
region_dict["entorhinal-lh"]='L_EC'
region_dict["entorhinal-rh"]='R_EC'
region_dict["frontalpole-lh"]='L_FP'
region_dict["frontalpole-rh"]='R_FP'
region_dict["fusiform-lh"]='L_FG'
region_dict["fusiform-rh"]='R_FG'
region_dict["inferiorparietal-lh"]='L_IPG'
region_dict["inferiorparietal-rh"]='R_IPG'
region_dict["inferiortemporal-lh"]='L_ITG'
region_dict["inferiortemporal-rh"]='R_ITG'
region_dict["insula-lh"]='L_IN'
region_dict["insula-rh"]='R_IN'
region_dict["isthmuscingulate-lh"]='L_ICG'
region_dict["isthmuscingulate-rh"]='R_ICG'
region_dict["lateraloccipital-lh"]='L_LOG'
region_dict["lateraloccipital-rh"]='R_LOG'
region_dict["lateralorbitofrontal-lh"]='L_LOFG'
region_dict["lateralorbitofrontal-rh"]='R_LOFG'
region_dict["lingual-lh"]='L_LG'
region_dict["lingual-rh"]='R_LG'
region_dict["medialorbitofrontal-lh"]='L_MOFG'
region_dict["medialorbitofrontal-rh"]='R_MOFG'
region_dict["middletemporal-lh"]='L_MTG'
region_dict["middletemporal-rh"]='R_MTG'
region_dict["paracentral-lh"]='L_PaCG'
region_dict["paracentral-rh"]='R_PaCG'
region_dict["parahippocampal-lh"]='L_PHIG'
region_dict["parahippocampal-rh"]='R_PHIG'
region_dict["parsopercularis-lh"]='L_POP'
region_dict["parsopercularis-rh"]='R_POP'
region_dict["parsorbitalis-lh"]='L_POR'
region_dict["parsorbitalis-rh"]='R_POR'
region_dict["parstriangularis-lh"]='L_PTR'
region_dict["parstriangularis-rh"]='R_PTR'
region_dict["pericalcarine-lh"]='L_PCAL'
region_dict["pericalcarine-rh"]='R_PCAL'
region_dict["postcentral-lh"]='L_PoCG'
region_dict["postcentral-rh"]='R_PoCG'
region_dict["posteriorcingulate-lh"]='L_PCG'
region_dict["posteriorcingulate-rh"]='R_PCG'
region_dict["precentral-lh"]='L_PrCG'
region_dict["precentral-rh"]='R_PrCG'
region_dict["precuneus-lh"]='L_PCU'
region_dict["precuneus-rh"]='R_PCU'
region_dict["rostralanteriorcingulate-lh"]='L_RACG'
region_dict["rostralanteriorcingulate-rh"]='R_RACG'
region_dict["rostralmiddlefrontal-lh"]='L_RMFG'
region_dict["rostralmiddlefrontal-rh"]='R_RMFG'
region_dict["superiorfrontal-lh"]='L_SFG'
region_dict["superiorfrontal-rh"]='R_SFG'
region_dict["superiorparietal-lh"]='L_SPG'
region_dict["superiorparietal-rh"]='R_SPG'
region_dict["superiortemporal-lh"]='L_STG'
region_dict["superiortemporal-rh"]='R_STG'
region_dict["supramarginal-lh"]='L_SMG'
region_dict["supramarginal-rh"]='R_SMG'
region_dict["temporalpole-lh"]='L_TP'
region_dict["temporalpole-rh"]='R_TP'
region_dict["transversetemporal-lh"]='L_TTG'
region_dict["transversetemporal-rh"]='R_TTG'


# In[9]:


# label_names の 順番に con 行列 （connectivity matrix）を並び替える。

new_order_list = []
for long_name in label_names: 
    new_order_list.append(header.index(region_dict[long_name]))

print(new_order_list)

con_reordered = con[:, new_order_list]
con_reordered = con_reordered[new_order_list, :]
con_reordered

#np.savetxt('/tmp/con_reordered.csv', con_reordered[:,:,0], delimiter=' ')


# # Brain Area Name List

# In[10]:


label_names2 = []
for long_name in label_names: 
    label_names2.append(region_dict[long_name])

label_names2


# # Generate Circular Layout Network Graph

# In[11]:


from mne.viz import circular_layout, plot_connectivity_circle


# In[12]:


# Save the plot order
node_order = lh_labels[::-1] + rh_labels

node_angles = circular_layout(label_names, node_order, start_pos=90,
                              group_boundaries=[0, len(label_names) // 2])

# Plot the graph using node colors from the FreeSurfer parcellation. We only
# show the 300 strongest connections.
conmat = con_reordered[:, :, 0]
fig = plt.figure(num=None, figsize=(15, 15), facecolor='black')

plot_connectivity_circle(conmat, label_names2, n_lines=100,
                         node_angles=node_angles, node_colors=node_colors,
                         title=MTX_FILE, fig=fig)


# In[13]:


#
# カラースケールの実験
# 

from matplotlib.colors import ListedColormap, LinearSegmentedColormap
cmap = ListedColormap(["darkorange", "gold", "lawngreen", "lightseagreen"])

def plot_examples(colormaps):
    """
    Helper function to plot data with associated colormap.
    """
    np.random.seed(19680801)
    data = np.random.randn(30, 30)
    n = len(colormaps)
    fig, axs = plt.subplots(1, n, figsize=(n * 2 + 2, 3),
                            constrained_layout=True, squeeze=False)
    for [ax, cmap] in zip(axs.flat, colormaps):
        psm = ax.pcolormesh(data, cmap=cmap, rasterized=True, vmin=-4, vmax=4)
        fig.colorbar(psm, ax=ax)
    plt.show()

plot_examples([cmap])


# In[14]:


color_A = np.array([0/256, 0/256, 256/256, 1])
color_B = np.array([0/256, 256/256, 0/256, 1])
color_C = np.array([256/256, 0/256, 0/256, 1])
colors3 = [color_A, color_B, color_C]
cmap3 = LinearSegmentedColormap.from_list("mycmap3", colors3)

from matplotlib import cm
Reds = cm.get_cmap('Reds', 512)
HalfReds = ListedColormap(Reds(np.linspace(0.5, 1.0, 256)))


# In[15]:


# Plot the graph using node colors from the FreeSurfer parcellation. We only
# show the 300 strongest connections.
conmat = con_reordered[:, :, 0]

fig = plt.figure(num=None, figsize=(15, 15), facecolor='white')

plot_connectivity_circle(conmat, 
                         label_names2, 
                         n_lines=100,
                         node_angles=node_angles, 
                         node_colors=node_colors,
                         title=MTX_FILE, fig=fig,
                         facecolor="white",  #background
                         textcolor="black", 
                         node_edgecolor="darkgray",
                         colormap=HalfReds
                        )


# Save the figure (optional)
# --------------------------
# 
# By default matplotlib does not save using the facecolor, even though this was
# set when the figure was generated. If not set via savefig, the labels, title,
# and legend will be cut off from the output png file.
# 

# In[16]:


#%matplotlib inline
#output_folder = '/home/iu/Documents/Dropbox/JNFiles/84_StrctrlCrrltnNtwrk/ver_20200513/data_intermediate/data_BDNF_NML_MET_N_vs_MET_P_aparc_spearman_neg-rm-off_rep1000/ImageFiles'
output_folder = '/home/iu/Documents/Dropbox/JNFiles/84_StrctrlCrrltnNtwrk/ver_20200513/data_intermediate/data_BDNF_NML_MET_N_vs_MET_P_aparc_spearman_neg-rm-on_rep1000/ImageFiles'
fname_fig = output_folder + '/' + MTX_FILE + '.png'
fig.savefig(fname_fig, facecolor='white', dpi=400)
