# Supplementary material for: The brain-derived neurotrophic factor Val66Met polymorphism increases segregation of structural correlation networks in healthy adult brains
Source: PeerJ. 2020 Aug 5;8:e9632. doi: 10.7717/peerj.9632 (PMC7414771; doi:10.7717/peerj.9632)
Supplement: Supplemental Information 1 [file peerj-08-9632-s001.zip › SupplementalFile_Code_and_Data/4-1_DemographicDataAnalyses.r]

## Start point data frame preparation

flagDebug = T

# Load Age and Sex Inormation
df_sbj_profile <- read.table("./data_origin/SubjectProfile.tsv", header=T, sep="\t", stringsAsFactors=TRUE)
df_sbjname_sex_age <- df_sbj_profile
cat("df_sbjname_sex_age:", "\n")
cat(nrow(df_sbjname_sex_age)," x ", ncol(df_sbjname_sex_age), "\n")
if(flagDebug==TRUE) head(df_sbjname_sex_age)
if(flagDebug==TRUE) cat("\n")

# Load Cortical THickness Data
df_regional_value <- read.table("./data_origin/RegionalThickAvgData.tsv", header=T, sep="\t", stringsAsFactors=TRUE)

cat("df_regional_value:", "\n")
cat(nrow(df_regional_value)," x ", ncol(df_regional_value), "\n")
if(flagDebug==TRUE) head(df_regional_value)
if(flagDebug==TRUE) cat("\n")

# Concanate
DF_START_POINT <- merge(df_sbjname_sex_age, df_regional_value, all=F)
DF_START_POINT <- DF_START_POINT[DF_START_POINT$DISEASE=="nml",]
DF_START_POINT <- DF_START_POINT[!is.na(DF_START_POINT$BDNF), ]
cat("DF_START_POINT:", "\n")
cat(nrow(DF_START_POINT)," x ", ncol(DF_START_POINT), "\n")

#if(flagDebug==TRUE) head(DF_START_POINT)
if(flagDebug==TRUE) DF_START_POINT
if(flagDebug==TRUE) cat("\n")

# Write out DF_START_POINT
write.table(DF_START_POINT, "./DF_START_POINT.tsv", append=F, quote=F, col.names=T, sep="\t", row.names=F)


source("config.R")


#DF_START_POINT
df_met_p <- DF_START_POINT[DF_START_POINT$BDNF=="Met+", ]
df_met_p

df_met_n <- DF_START_POINT[DF_START_POINT$BDNF=="Met-", ]
df_met_n

df_met_n$AGE
df_met_p$AGE

mean(c(df_met_n$AGE, df_met_p$AGE))
sd(c(df_met_n$AGE, df_met_p$AGE))
range(c(df_met_n$AGE, df_met_p$AGE))

cat("Age(Mean ± SD)=", mean(df_met_n$AGE) ,"　± ", sd(df_met_n$AGE), "\n")
cat("Age(Mean ± SD)=", mean(df_met_p$AGE) ,"　± ", sd(df_met_p$AGE), "\n")

library(exactRankTests)
rslt <- wilcox.exact(x=df_met_n$AGE,y=df_met_p$AGE,paired=F)
rslt


cat("Age(Mean ± SD)=", mean(df_met_n$EducationYears) ,"　± ", sd(df_met_n$EducationYears), "\n")
cat("Age(Mean ± SD)=", mean(df_met_p$EducationYears) ,"　± ", sd(df_met_p$EducationYears), "\n")

library(exactRankTests)
rslt <- wilcox.exact(x=df_met_n$EducationYears,y=df_met_p$EducationYears,paired=F)
rslt


df_met_n$SEX
df_met_p$SEX

MET_N_M <- nrow( df_met_n[df_met_n$SEX=='m',] )
MET_N_F <- nrow( df_met_n[df_met_n$SEX=='f',] )
MET_P_M <- nrow( df_met_p[df_met_p$SEX=='m',] )
MET_P_F <- nrow( df_met_p[df_met_p$SEX=='f',] )

vx=matrix(c(MET_N_M, MET_N_F, MET_P_M, MET_P_F),nrow=2,byrow=T)
vx

rslt <- fisher.test(vx)
rslt

DF_START_POINT$GROUP
vec <- as.character(DF_START_POINT$GROUP)
vec <- replace( vec, which( vec=='nmlAA'), 'MetMet') 
vec <- replace( vec, which( vec=='nmlGA'), 'ValMet') 
vec <- replace( vec, which( vec=='nmlGG'), 'ValVal') 
vec
length(DF_START_POINT$GROUP)

## Allele Frequency
Count_of_Allele_Met <- length(which(vec=='MetMet')) + length(which(vec=='ValMet'))/2
Count_of_Allele_Val <- length(which(vec=='ValVal')) + length(which(vec=='ValMet'))/2

cat("Allele Met: ", Count_of_Allele_Met, "(", Count_of_Allele_Met / length(vec) * 100, " %)", "\n")
cat("Allele Val: ", Count_of_Allele_Val, "(", Count_of_Allele_Val / length(vec) * 100, " %)", "\n")

## Genotype Frequency
cat("Met/Met: ", length(which(vec=='MetMet')), "(", length(which(vec=='MetMet')) / length(vec) * 100, " %)", "\n")
cat("Val/Met: ", length(which(vec=='ValMet')), "(", length(which(vec=='ValMet')) / length(vec) * 100, " %)", "\n")
cat("Val/Val: ", length(which(vec=='ValVal')), "(", length(which(vec=='ValVal')) / length(vec) * 100, " %)", "\n")


vx <- c(19,30)
chisq.test(x=vx,p=c(0.411, 0.589))

# Genotype Frequency
vx <- c(5,28,16)
chisq.test(x=vx,p=c(0.159, 0.503, 0.338))

vx <- c(5,28,16)
chisq.test(x=vx,p=c(0.305, 0.964, 0.761), rescale.p=T)
