# Supplementary material for: The brain-derived neurotrophic factor Val66Met polymorphism increases segregation of structural correlation networks in healthy adult brains
Source: PeerJ. 2020 Aug 5;8:e9632. doi: 10.7717/peerj.9632 (PMC7414771; doi:10.7717/peerj.9632)
Supplement: Supplemental Information 1 [file peerj-08-9632-s001.zip › SupplementalFile_Code_and_Data/4-2_Boxplot_about_Reginal_Thickness.r]

source("config.R")

# 定量値が格納されたデータフレームのロード
df <- read.table(paste(OUTPUT_PARENT_FLD_PATH, "df_", SUB_NET_NAME,"_adjusted.tsv", sep=""), header=T, sep="\t", stringsAsFactors=TRUE)

cat(nrow(df), "x", ncol(df), "\n")
head(df)

# 検討対象領域名
total_region_count <- ncol(df)-2   # ID列とVal66Met+列以外
region_names <- colnames(df[3: (3 + total_region_count - 1)])

# 出力する表の列名
column_names <- c("Pattern", region_names)


df_L_BSTS <- data.frame(
    ID=df$ID,
    BDNF=df$BDNF,
    REGION=rep("L_BSTS", nrow(df)),
    VALS=df$L_BSTS
)
#df_L_BSTS


df_L_CACG <- data.frame(
    ID=df$ID, 
    BDNF=df$BDNF, 
    REGION=rep("L_CACG", nrow(df)), 
    VALS=df$L_CACG
)
#df_L_CACG


df_L_CMFG <- data.frame(
    ID=df$ID, 
    BDNF=df$BDNF, 
    REGION=rep("L_CMFG", nrow(df)), 
    VALS=df$L_CMFG
)
#df_L_CMFG


df_L_CU <- data.frame(
    ID=df$ID, 
    BDNF=df$BDNF, 
    REGION=rep("L_CU", nrow(df)), 
    VALS=df$L_CU
)
#df_L_CU


df_L_EC <- data.frame(
    ID=df$ID, 
    BDNF=df$BDNF, 
    REGION=rep("L_EC", nrow(df)), 
    VALS=df$L_EC
)
#df_L_EC


df_L_FG <- data.frame(
    ID=df$ID, 
    BDNF=df$BDNF, 
    REGION=rep("L_FG", nrow(df)), 
    VALS=df$L_FG
)
#df_L_FG


df_L_IPG <- data.frame(
    ID=df$ID, 
    BDNF=df$BDNF, 
    REGION=rep("L_IPG", nrow(df)), 
    VALS=df$L_IPG
)
#df_L_IPG


df_L_ITG <- data.frame(
    ID=df$ID, 
    BDNF=df$BDNF, 
    REGION=rep("L_ITG", nrow(df)), 
    VALS=df$L_ITG
)
#df_L_ITG


df_L_ICG <- data.frame(
    ID=df$ID, 
    BDNF=df$BDNF, 
    REGION=rep("L_ICG", nrow(df)), 
    VALS=df$L_ICG
)
#df_L_ICG


df_L_LOG <- data.frame(
    ID=df$ID, 
    BDNF=df$BDNF, 
    REGION=rep("L_LOG", nrow(df)), 
    VALS=df$L_LOG
)
#df_L_LOG


df_L_LOFG <- data.frame(
    ID=df$ID, 
    BDNF=df$BDNF, 
    REGION=rep("L_LOFG", nrow(df)), 
    VALS=df$L_LOFG
)
#df_L_LOFG


df_L_LG <- data.frame(
    ID=df$ID, 
    BDNF=df$BDNF, 
    REGION=rep("L_LG", nrow(df)), 
    VALS=df$L_LG
)
#df_L_LG


df_L_MOFG <- data.frame(
    ID=df$ID, 
    BDNF=df$BDNF, 
    REGION=rep("L_MOFG", nrow(df)), 
    VALS=df$L_MOFG
)
#df_L_MOFG


df_L_MTG <- data.frame(
    ID=df$ID, 
    BDNF=df$BDNF, 
    REGION=rep("L_MTG", nrow(df)), 
    VALS=df$L_MTG
)
#df_L_MTG


df_L_PHIG <- data.frame(
    ID=df$ID, 
    BDNF=df$BDNF, 
    REGION=rep("L_PHIG", nrow(df)), 
    VALS=df$L_PHIG
)
#df_L_PHIG


df_L_PaCG <- data.frame(
    ID=df$ID, 
    BDNF=df$BDNF, 
    REGION=rep("L_PaCG", nrow(df)), 
    VALS=df$L_PaCG
)
#df_L_PaCG


df_L_POP <- data.frame(
    ID=df$ID, 
    BDNF=df$BDNF, 
    REGION=rep("L_POP", nrow(df)), 
    VALS=df$L_POP
)
#df_L_POP


df_L_POR <- data.frame(
    ID=df$ID, 
    BDNF=df$BDNF, 
    REGION=rep("L_POR", nrow(df)), 
    VALS=df$L_POR
)
#df_L_POR


df_L_PTR <- data.frame(
    ID=df$ID, 
    BDNF=df$BDNF, 
    REGION=rep("L_PTR", nrow(df)), 
    VALS=df$L_PTR
)
#df_L_PTR


df_L_PCAL <- data.frame(
    ID=df$ID, 
    BDNF=df$BDNF, 
    REGION=rep("L_PCAL", nrow(df)), 
    VALS=df$L_PCAL
)
#df_L_PCAL


df_L_PoCG <- data.frame(
    ID=df$ID, 
    BDNF=df$BDNF, 
    REGION=rep("L_PoCG", nrow(df)), 
    VALS=df$L_PoCG
)
#df_L_PoCG


df_L_PCG <- data.frame(
    ID=df$ID, 
    BDNF=df$BDNF, 
    REGION=rep("L_PCG", nrow(df)), 
    VALS=df$L_PCG
)
#df_L_PCG


df_L_PrCG <- data.frame(
    ID=df$ID, 
    BDNF=df$BDNF, 
    REGION=rep("L_PrCG", nrow(df)), 
    VALS=df$L_PrCG
)
#df_L_PrCG


df_L_PCU <- data.frame(
    ID=df$ID, 
    BDNF=df$BDNF, 
    REGION=rep("L_PCU", nrow(df)), 
    VALS=df$L_PCU
)
#df_L_PCU


df_L_RACG <- data.frame(
    ID=df$ID, 
    BDNF=df$BDNF, 
    REGION=rep("L_RACG", nrow(df)), 
    VALS=df$L_RACG
)
#df_L_RACG


df_L_RMFG <- data.frame(
    ID=df$ID, 
    BDNF=df$BDNF, 
    REGION=rep("L_RMFG", nrow(df)), 
    VALS=df$L_RMFG
)
#df_L_RMFG


df_L_SFG <- data.frame(
    ID=df$ID, 
    BDNF=df$BDNF, 
    REGION=rep("L_SFG", nrow(df)), 
    VALS=df$L_SFG
)
#df_L_SFG


df_L_SPG <- data.frame(
    ID=df$ID, 
    BDNF=df$BDNF, 
    REGION=rep("L_SPG", nrow(df)), 
    VALS=df$L_SPG
)
#df_L_SPG


df_L_STG <- data.frame(
    ID=df$ID, 
    BDNF=df$BDNF, 
    REGION=rep("L_STG", nrow(df)), 
    VALS=df$L_STG
)
#df_L_STG


df_L_SMG <- data.frame(
    ID=df$ID, 
    BDNF=df$BDNF, 
    REGION=rep("L_SMG", nrow(df)), 
    VALS=df$L_SMG
)
#df_L_SMG


df_L_FP <- data.frame(
    ID=df$ID, 
    BDNF=df$BDNF, 
    REGION=rep("L_FP", nrow(df)), 
    VALS=df$L_FP
)
#df_L_FP


df_L_TP <- data.frame(
    ID=df$ID, 
    BDNF=df$BDNF, 
    REGION=rep("L_TP", nrow(df)), 
    VALS=df$L_TP
)
#df_L_TP


df_L_TTG <- data.frame(
    ID=df$ID, 
    BDNF=df$BDNF, 
    REGION=rep("L_TTG", nrow(df)), 
    VALS=df$L_TTG
)
#df_L_TTG


df_L_IN <- data.frame(
    ID=df$ID, 
    BDNF=df$BDNF, 
    REGION=rep("L_IN", nrow(df)), 
    VALS=df$L_IN
)
#df_L_IN


df_R_BSTS <- data.frame(
    ID=df$ID, 
    BDNF=df$BDNF, 
    REGION=rep("R_BSTS", nrow(df)), 
    VALS=df$R_BSTS
)
#df_R_BSTS


df_R_CACG <- data.frame(
    ID=df$ID, 
    BDNF=df$BDNF, 
    REGION=rep("R_CACG", nrow(df)), 
    VALS=df$R_CACG
)
#df_R_CACG


df_R_CMFG <- data.frame(
    ID=df$ID, 
    BDNF=df$BDNF, 
    REGION=rep("R_CMFG", nrow(df)), 
    VALS=df$R_CMFG
)
#df_R_CMFG


df_R_CU <- data.frame(
    ID=df$ID, 
    BDNF=df$BDNF, 
    REGION=rep("R_CU", nrow(df)), 
    VALS=df$R_CU
)
#df_R_CU


df_R_EC <- data.frame(
    ID=df$ID, 
    BDNF=df$BDNF, 
    REGION=rep("R_EC", nrow(df)), 
    VALS=df$R_EC
)
#df_R_EC


df_R_FG <- data.frame(
    ID=df$ID, 
    BDNF=df$BDNF, 
    REGION=rep("R_FG", nrow(df)), 
    VALS=df$R_FG
)
#df_R_FG


df_R_IPG <- data.frame(
    ID=df$ID, 
    BDNF=df$BDNF, 
    REGION=rep("R_IPG", nrow(df)), 
    VALS=df$R_IPG
)
#df_R_IPG


df_R_ITG <- data.frame(
    ID=df$ID, 
    BDNF=df$BDNF, 
    REGION=rep("R_ITG", nrow(df)), 
    VALS=df$R_ITG
)
#df_R_ITG


df_R_ICG <- data.frame(
    ID=df$ID, 
    BDNF=df$BDNF, 
    REGION=rep("R_ICG", nrow(df)), 
    VALS=df$R_ICG
)
#df_R_ICG


df_R_LOG <- data.frame(
    ID=df$ID, 
    BDNF=df$BDNF, 
    REGION=rep("R_LOG", nrow(df)), 
    VALS=df$R_LOG
)
#df_R_LOG


df_R_LOFG <- data.frame(
    ID=df$ID, 
    BDNF=df$BDNF, 
    REGION=rep("R_LOFG", nrow(df)), 
    VALS=df$R_LOFG
)
#df_R_LOFG


df_R_LG <- data.frame(
    ID=df$ID, 
    BDNF=df$BDNF, 
    REGION=rep("R_LG", nrow(df)), 
    VALS=df$R_LG
)
#df_R_LG


df_R_MOFG <- data.frame(
    ID=df$ID, 
    BDNF=df$BDNF, 
    REGION=rep("R_MOFG", nrow(df)), 
    VALS=df$R_MOFG
)
#df_R_MOFG


df_R_MTG <- data.frame(
    ID=df$ID, 
    BDNF=df$BDNF, 
    REGION=rep("R_MTG", nrow(df)), 
    VALS=df$R_MTG
)
#df_R_MTG


df_R_PHIG <- data.frame(
    ID=df$ID, 
    BDNF=df$BDNF, 
    REGION=rep("R_PHIG", nrow(df)), 
    VALS=df$R_PHIG
)
#df_R_PHIG


df_R_PaCG <- data.frame(
    ID=df$ID, 
    BDNF=df$BDNF, 
    REGION=rep("R_PaCG", nrow(df)), 
    VALS=df$R_PaCG
)
#df_R_PaCG


df_R_POP <- data.frame(
    ID=df$ID, 
    BDNF=df$BDNF, 
    REGION=rep("R_POP", nrow(df)), 
    VALS=df$R_POP
)
#df_R_POP


df_R_POR <- data.frame(
    ID=df$ID, 
    BDNF=df$BDNF, 
    REGION=rep("R_POR", nrow(df)), 
    VALS=df$R_POR
)
#df_R_POR


df_R_PTR <- data.frame(
    ID=df$ID, 
    BDNF=df$BDNF, 
    REGION=rep("R_PTR", nrow(df)), 
    VALS=df$R_PTR
)
#df_R_PTR


df_R_PCAL <- data.frame(
    ID=df$ID, 
    BDNF=df$BDNF, 
    REGION=rep("R_PCAL", nrow(df)), 
    VALS=df$R_PCAL
)
#df_R_PCAL


df_R_PoCG <- data.frame(
    ID=df$ID, 
    BDNF=df$BDNF, 
    REGION=rep("R_PoCG", nrow(df)), 
    VALS=df$R_PoCG
)
#df_R_PoCG


df_R_PCG <- data.frame(
    ID=df$ID, 
    BDNF=df$BDNF, 
    REGION=rep("R_PCG", nrow(df)), 
    VALS=df$R_PCG
)
#df_R_PCG


df_R_PrCG <- data.frame(
    ID=df$ID, 
    BDNF=df$BDNF, 
    REGION=rep("R_PrCG", nrow(df)), 
    VALS=df$R_PrCG
)
#df_R_PrCG


df_R_PCU <- data.frame(
    ID=df$ID, 
    BDNF=df$BDNF, 
    REGION=rep("R_PCU", nrow(df)), 
    VALS=df$R_PCU
)
#df_R_PCU


df_R_RACG <- data.frame(
    ID=df$ID, 
    BDNF=df$BDNF, 
    REGION=rep("R_RACG", nrow(df)), 
    VALS=df$R_RACG
)
#df_R_RACG


df_R_RMFG <- data.frame(
    ID=df$ID, 
    BDNF=df$BDNF, 
    REGION=rep("R_RMFG", nrow(df)), 
    VALS=df$R_RMFG
)
#df_R_RMFG


df_R_SFG <- data.frame(
    ID=df$ID, 
    BDNF=df$BDNF, 
    REGION=rep("R_SFG", nrow(df)), 
    VALS=df$R_SFG
)
#df_R_SFG


df_R_SPG <- data.frame(
    ID=df$ID, 
    BDNF=df$BDNF, 
    REGION=rep("R_SPG", nrow(df)), 
    VALS=df$R_SPG
)
#df_R_SPG


df_R_STG <- data.frame(
    ID=df$ID, 
    BDNF=df$BDNF, 
    REGION=rep("R_STG", nrow(df)), 
    VALS=df$R_STG
)
#df_R_STG


df_R_SMG <- data.frame(
    ID=df$ID, 
    BDNF=df$BDNF, 
    REGION=rep("R_SMG", nrow(df)), 
    VALS=df$R_SMG
)
#df_R_SMG


df_R_FP <- data.frame(
    ID=df$ID, 
    BDNF=df$BDNF, 
    REGION=rep("R_FP", nrow(df)), 
    VALS=df$R_FP
)
#df_R_FP


df_R_TP <- data.frame(
    ID=df$ID, 
    BDNF=df$BDNF, 
    REGION=rep("R_TP", nrow(df)), 
    VALS=df$R_TP
)
#df_R_TP


df_R_TTG <- data.frame(
    ID=df$ID, 
    BDNF=df$BDNF, 
    REGION=rep("R_TTG", nrow(df)), 
    VALS=df$R_TTG
)
#df_R_TTG


df_R_IN <- data.frame(
    ID=df$ID, 
    BDNF=df$BDNF, 
    REGION=rep("R_IN", nrow(df)), 
    VALS=df$R_IN
)
#df_R_IN

df_for_plot <- df_L_BSTS
df_for_plot <- rbind(df_for_plot, df_L_CACG)
df_for_plot <- rbind(df_for_plot, df_L_CMFG)
df_for_plot <- rbind(df_for_plot, df_L_CU)
df_for_plot <- rbind(df_for_plot, df_L_EC)
df_for_plot <- rbind(df_for_plot, df_L_FG)
df_for_plot <- rbind(df_for_plot, df_L_IPG)
df_for_plot <- rbind(df_for_plot, df_L_ITG)
df_for_plot <- rbind(df_for_plot, df_L_ICG)
df_for_plot <- rbind(df_for_plot, df_L_LOG)
df_for_plot <- rbind(df_for_plot, df_L_LOFG)
df_for_plot <- rbind(df_for_plot, df_L_LG)
df_for_plot <- rbind(df_for_plot, df_L_MOFG)
df_for_plot <- rbind(df_for_plot, df_L_MTG)
df_for_plot <- rbind(df_for_plot, df_L_PHIG)
df_for_plot <- rbind(df_for_plot, df_L_PaCG)
df_for_plot <- rbind(df_for_plot, df_L_POP)
df_for_plot <- rbind(df_for_plot, df_L_POR)
df_for_plot <- rbind(df_for_plot, df_L_PTR)
df_for_plot <- rbind(df_for_plot, df_L_PCAL)
df_for_plot <- rbind(df_for_plot, df_L_PoCG)
df_for_plot <- rbind(df_for_plot, df_L_PCG)
df_for_plot <- rbind(df_for_plot, df_L_PrCG)
df_for_plot <- rbind(df_for_plot, df_L_PCU)
df_for_plot <- rbind(df_for_plot, df_L_RACG)
df_for_plot <- rbind(df_for_plot, df_L_RMFG)
df_for_plot <- rbind(df_for_plot, df_L_SFG)
df_for_plot <- rbind(df_for_plot, df_L_SPG)
df_for_plot <- rbind(df_for_plot, df_L_STG)
df_for_plot <- rbind(df_for_plot, df_L_SMG)
df_for_plot <- rbind(df_for_plot, df_L_FP)
df_for_plot <- rbind(df_for_plot, df_L_TP)
df_for_plot <- rbind(df_for_plot, df_L_TTG)
df_for_plot <- rbind(df_for_plot, df_L_IN)
df_for_plot <- rbind(df_for_plot, df_R_BSTS)
df_for_plot <- rbind(df_for_plot, df_R_CACG)
df_for_plot <- rbind(df_for_plot, df_R_CMFG)
df_for_plot <- rbind(df_for_plot, df_R_CU)
df_for_plot <- rbind(df_for_plot, df_R_EC)
df_for_plot <- rbind(df_for_plot, df_R_FG)
df_for_plot <- rbind(df_for_plot, df_R_IPG)
df_for_plot <- rbind(df_for_plot, df_R_ITG)
df_for_plot <- rbind(df_for_plot, df_R_ICG)
df_for_plot <- rbind(df_for_plot, df_R_LOG)
df_for_plot <- rbind(df_for_plot, df_R_LOFG)
df_for_plot <- rbind(df_for_plot, df_R_LG)
df_for_plot <- rbind(df_for_plot, df_R_MOFG)
df_for_plot <- rbind(df_for_plot, df_R_MTG)
df_for_plot <- rbind(df_for_plot, df_R_PHIG)
df_for_plot <- rbind(df_for_plot, df_R_PaCG)
df_for_plot <- rbind(df_for_plot, df_R_POP)
df_for_plot <- rbind(df_for_plot, df_R_POR)
df_for_plot <- rbind(df_for_plot, df_R_PTR)
df_for_plot <- rbind(df_for_plot, df_R_PCAL)
df_for_plot <- rbind(df_for_plot, df_R_PoCG)
df_for_plot <- rbind(df_for_plot, df_R_PCG)
df_for_plot <- rbind(df_for_plot, df_R_PrCG)
df_for_plot <- rbind(df_for_plot, df_R_PCU)
df_for_plot <- rbind(df_for_plot, df_R_RACG)
df_for_plot <- rbind(df_for_plot, df_R_RMFG)
df_for_plot <- rbind(df_for_plot, df_R_SFG)
df_for_plot <- rbind(df_for_plot, df_R_SPG)
df_for_plot <- rbind(df_for_plot, df_R_STG)
df_for_plot <- rbind(df_for_plot, df_R_SMG)
df_for_plot <- rbind(df_for_plot, df_R_FP)
df_for_plot <- rbind(df_for_plot, df_R_TP)
df_for_plot <- rbind(df_for_plot, df_R_TTG)
df_for_plot <- rbind(df_for_plot, df_R_IN)

df_for_plot

library(ggplot2)
library(gridExtra)

g2 <- ggplot(df_for_plot, aes(y=VALS, x=REGION, fill=BDNF))
g2 <- g2 + geom_boxplot(width=1.0)
g2 <- g2 + ylab("Thickness [mm]") + xlab("")
g2 <- g2 + scale_fill_discrete( labels=c("Val Homozygotes", "Met Carriers"))
g2 <- g2 + ggtitle("Regional Cortical Thickness")
g2 <- g2 + theme(plot.title=element_text(hjust=0.5))
g2 <- g2 + theme(axis.text.x = element_text(angle=90, hjust=1))
g2 <- g2 + coord_flip()

plot(g2)

output_folder_path <- paste(OUTPUT_PARENT_FLD_PATH, "ImageFiles", "/", sep="")
if(!file.exists(output_folder_path)) dir.create(output_folder_path)

ggsave(file=paste(output_folder_path, "ReginalThicknessBarplot.png", sep=""), plot=g2, width=10, height=15, dpi=300)
cat(paste(output_folder_path, "ReginalThicknessBarplot.png", sep=""), "was created.", "\n")
