# Supplementary material for: The brain-derived neurotrophic factor Val66Met polymorphism increases segregation of structural correlation networks in healthy adult brains
Source: PeerJ. 2020 Aug 5;8:e9632. doi: 10.7717/peerj.9632 (PMC7414771; doi:10.7717/peerj.9632)
Supplement: Supplemental Information 1 [file peerj-08-9632-s001.zip › SupplementalFile_Code_and_Data/4-3_Cortical_Thickness_Comparisons.r]

source("config.R")

df <- read.table(paste(OUTPUT_PARENT_FLD_PATH, "df_", SUB_NET_NAME,"_adjusted.tsv", sep=""), header=T, sep="\t", stringsAsFactors=TRUE)

cat(nrow(df), "x", ncol(df), "\n")
head(df)

library(exactRankTests)

test_names <- c()
means_of_met_n <- c()
means_of_met_p <- c()
sds_of_met_n <- c()
sds_of_met_p <- c()
medians_of_met_n <- c()
medians_of_met_p <- c()
maximums_of_met_n <- c()
maximums_of_met_p <- c()
minimums_of_met_n <- c()
minimums_of_met_p <- c()
p_values <- c()
region_names <- colnames(df)[3:ncol(df)]
for(i in 1:length(region_names)){
    
    region_name <- region_names[i]
    
    #cat("region_name", region_name, "\n")
    
    test_name <- paste("", region_name, sep="")
    
    target_col_num <- which(colnames(df)==region_name)
    
    vals_of_met_n <- df[df$BDNF=="Met-",][[target_col_num]]
    vals_of_met_p <- df[df$BDNF=="Met+",][[target_col_num]]
    
    mean_of_met_n <- mean(vals_of_met_n)
    mean_of_met_p <- mean(vals_of_met_p)
    
    sd_of_met_n <- sd(vals_of_met_n)
    sd_of_met_p <- sd(vals_of_met_p)
    
    median_of_met_n <- median(vals_of_met_n)
    median_of_met_p <- median(vals_of_met_p)
    
    maximum_of_met_n <- max(vals_of_met_n)
    maximum_of_met_p <- max(vals_of_met_p)
    
    minimum_of_met_n <- min(vals_of_met_n)
    minimum_of_met_p <- min(vals_of_met_p)
    
    #print(t.test(vals_of_met_n, vals_of_met_p, var.equal=F))
    p_value <- t.test(vals_of_met_n, vals_of_met_p, var.equal=F)$p.value
    #p_value <- wilcox.exact(x=vals_of_met_n, y=vals_of_met_p, paird=F)$p.value
    #cat("p_value", p_value, "\n")
    
    test_names <- c(test_names, test_name)
    means_of_met_n <- c(means_of_met_n, mean_of_met_n)
    means_of_met_p <- c(means_of_met_p, mean_of_met_p)
    sds_of_met_n <- c(sds_of_met_n, sd_of_met_n)
    sds_of_met_p <- c(sds_of_met_p, sd_of_met_p)
    medians_of_met_n <- c(medians_of_met_n, median_of_met_n)
    medians_of_met_p <- c(medians_of_met_p, median_of_met_p)
    maximums_of_met_n <- c(maximums_of_met_n, maximum_of_met_n)
    maximums_of_met_p <- c(maximums_of_met_p, maximum_of_met_p)
    minimums_of_met_n <- c(minimums_of_met_n, minimum_of_met_n)
    minimums_of_met_p <- c(minimums_of_met_p, minimum_of_met_p)
    p_values <- c(p_values, p_value)
}
#test_names
#p_values
#means_of_met_n
#means_of_met_p
#sds_of_met_n
#sds_of_met_p
#medians_of_met_n
#medians_of_met_p
#maximums_of_met_n
#maximums_of_met_p
#minimums_of_met_n
#minimums_of_met_p

df_cortical_thickness_comparison <- data.frame(
    TEST_NAME=test_names,
    
    MEDIAN_of_ValHomozygotes=round(medians_of_met_n, 2), 
    MEAN_of_ValHomozygotes=round(means_of_met_n, 2), 
    SD_of_ValHomozygotes=round(sds_of_met_n, 2), 
    MAX_of_ValHomozygotes=round(maximums_of_met_n, 2), 
    MIN_of_ValHomozygotes=round(minimums_of_met_n, 2), 
    
    MEDIAN_of_MetCarriers=round(medians_of_met_p, 2), 
    MEAN_of_MetCarriers=round(means_of_met_p, 2), 
    SD_of_MetCarriers=round(sds_of_met_p, 2), 
    MAX_of_MetCarriers=round(maximums_of_met_p, 2), 
    MIN_of_MetCarriers=round(minimums_of_met_p, 2), 
    
    P_VALUE=round(p_values, 3)
)

df_cortical_thickness_comparison

output_file <- paste(OUTPUT_PARENT_FLD_PATH, "/", "df_cortical_thickness_comparison.tsv", sep="")
write.table(df_cortical_thickness_comparison, output_file, quote=F, sep="\t", append=F, row.names=F)
cat()

#
# Benjamini Y. Hochberg Y. Controling the false discovery rate:
# a pratical and powerful approach to multiple testing.
# J. R. tatist. Soc. ser.B, 57(1): 298-300 (1995)
#
#
BH_method <- function(p_value_list, test_title_list, false_discovery_rate = 0.05){
    
    cat("FDR controlling using Benjamini & Hochberg Method", "\n")
    cat("\n")
    cat("FDR=", false_discovery_rate, "\n")
    cat("\n")
    
    order_index <- order(p_value_list)
    p_value_list <- p_value_list[order_index]
    #p_value_list
    test_title_list <- test_title_list[order_index]
    #test_title_list
            
    rejection_point <- 0
    
    N <- length(p_value_list)
    q <- false_discovery_rate
    for( i in c(N : 1) ){
        if( p_value_list[i] <= q * i / N){
            rejection_point <- i
            break;
        }
    }
    
    for(i in c( N : 1 )){
        if( i > rejection_point){
            #cat("i=", i, " p_value=", p_value_list[i], " > ", q * i / N, "\n")
            cat(test_title_list[i], " p_value=", p_value_list[i], " > ", q * i / N, "\n")
        }else{
            #cat("i=", i, " p_value=", p_value_list[i], " <= ", q * i / N, "\n")   
            cat(test_title_list[i], " p_value=", p_value_list[i], " <= ", q * i / N, "\n")
        }
    }
    
     cat("\n")
    cat( rejection_point, " / " , N, " null hypotheses was rejected.", "\n")
    cat("\n")
    
}

BH_method(p_value_list=p_values, test_title_list=test_names)

date()
