# Supplementary material for: The brain-derived neurotrophic factor Val66Met polymorphism increases segregation of structural correlation networks in healthy adult brains
Source: PeerJ. 2020 Aug 5;8:e9632. doi: 10.7717/peerj.9632 (PMC7414771; doi:10.7717/peerj.9632)
Supplement: Supplemental Information 1 [file peerj-08-9632-s001.zip › SupplementalFile_Code_and_Data/2-3_CalcMesOfWeightedAndUndirectedNet_20200605.r]

# Load Functions and Configurations
source("config.R")
source("Calc_Integration_Segregation_20200603.R")
source("Calc_Q_20200117.R")

# Load libraries
if (! require(igraph)) install.packages("igraph")
library(igraph)
if (! require(gtools)) install.packages("gtools")
library(gtools)
if (! require(snow)) install.packages("snow")
library(snow)

#### get some random network's measures
get_network_mes_null <- function(i){
    
    #############################
    # Random Network Generation #
    #############################
    g_rand <- g
    E(g_rand)$weight <- sample(E(g)$weight)
       
    ######################
    # maximum modularity #
    ######################
    Q_rand <- calc_Qmax_ComuC_SA(g_rand)[["modularity"]]
    
    #############################
    # Integration & Segregation #
    #############################
    SPL <- getShortestPathLengths_Weighted(g_rand, weight_inversion=T)
    L_rand <- SPL[["avgSPL"]]
    
    LCC <- getLocalClusteringCoefficients_Weighted(g_rand)
    C_rand <- LCC[["avgLCC"]]
    
    return(c(Q_rand, C_rand, L_rand))
}

main_thred_count <- ifelse(CPU_CORE_COUNT>1, 2, 1)
sub_thread_count <- trunc(CPU_CORE_COUNT / main_thred_count)

cat("Main Thred Count:", main_thred_count, "\n")
cat("Sub Thred Count:", sub_thread_count, "\n")

#### specify the folder holding the mtx files
input_folder_path <- OUTPUT_FLD_PATH_1
cat("Read each *.mtx file in \n")
cat("    ", input_folder_path, "\n")
cat("and calculate network measures.", "\n\n")

#### get a list of the children
children <- list.files(input_folder_path)
filtered_file_list <- c()
cat("The following files are the read targets: ", "\n\n")

for (i in grep(".+_weighted.*\\.mtx$", children)) {
    filtered_file_list <- c(filtered_file_list, children[i])
}
target_file_list <- filtered_file_list
print(target_file_list)
network_list_size <- length(target_file_list)
cat("--------------------------------------\n")
cat("network_list_size=", network_list_size,"\n")

# Preparation of the output filepath list
output_file_path_list <- c()
for(input_file in target_file_list){
    output_file_path_list <- c(output_file_path_list, paste( OUTPUT_FLD_PATH_2, input_file,"_mes.tsv" ,sep=""))
}
cat(length(output_file_path_list), " file paths were prepared.", "\n")

# Specification of the concatenated file
rslt_file_path <- paste(OUTPUT_FLD_PATH_3 , "network_mes_rslt_weighted.tsv", sep = "")
cat("The network measure calculation results are wrriten out to", "\n")
cat("    '", rslt_file_path , "'", "\n")
cat("\n")

# If the result file exists, then remove it from read target list.

target_file_list_yet <- c()
output_file_path_list_yet <- c()
for( i in 1:length(target_file_list)){
    if( i==1 || i == 2 ){
        target_file_list_yet <- c(target_file_list_yet, target_file_list[i])
        output_file_path_list_yet <- c(output_file_path_list_yet, output_file_path_list[i])
    }else{
        if(!file.exists(output_file_path_list[i])){
            target_file_list_yet <- c(target_file_list_yet, target_file_list[i])
            output_file_path_list_yet <- c(output_file_path_list_yet, output_file_path_list[i])
        }
    }
}
print(target_file_list_yet)
network_list_size_yet <- length(target_file_list_yet)
cat("network_list_size_yet=", network_list_size_yet,"\n")

filename <- target_file_list_yet[[1]]
d <- as.matrix(read.table(paste(input_folder_path, filename, sep = ""), header = T))

source("utils_netio_20200111.R")
g <- getIgraphObjFromMatrixObj(d)

E(g)$weight

sort_node_name <- sort(V(g)$name)
#print(V(g)$name)
node_num <- vcount(g)

## Header of Global Measures
global_net_mes_name <- c()
global_net_mes_name <- c(global_net_mes_name, "Q")
global_net_mes_name <- c(global_net_mes_name, "avgLCC", "avgSPL")
global_net_mes_name <- c(global_net_mes_name, "SW")
global_net_mes_name <- c(global_net_mes_name, "avgLEFF")

val_name <- c("network_file", global_net_mes_name)

print(val_name)

calcNetworkMeasures <- function(s){
    cat(s,"/",network_list_size_yet ," ", sep=" ")

    # read graph
    filename <- target_file_list_yet[[s]]
    cat("Now processing ", filename , " ....", "\n")
    d <- as.matrix(read.table(paste(input_folder_path, filename, sep = ""), header = T))
    g <- getIgraphObjFromMatrixObj(d)
    
    ##########################################
    # calculation of global network measures #
    ##########################################
    cat("calculation of global network measures", "\n")
    
    #-------------#
    # connectance #
    #-------------#
    cat("connectance", "\n")
    k_ave <- mean(graph.strength(g))
    
    #----------------#
    # degree entropy #
    #----------------#
    cat("degree entropy", "\n")
    dist <- table(degree(g)) / sum(table(degree(g)))
    H_deg <- - sum(dist * log(dist))

    
    #--------------------#
    # maximum modularity #
    #--------------------#
    cat("maximum modularity", "\n")
    #Q_real <- calc_Qmax_ComuC_spinglass(g)[["modularity"]]
    q_tmp <- calc_Qmax_ComuC_SA(g)
    Q_real <- q_tmp[["modularity"]]
    m <- q_tmp[["comu_count"]]
    

    #---------------------------#
    # Integration & Segregation #
    #---------------------------#
    cat("Integration & Segregation", "\n")
    # average shortest path length
    SPL <- getShortestPathLengths_Weighted(g, weight_inversion=T)
    L_real <- SPL[["avgSPL"]]
    
    # average local clustering coefficient
    LCC <- getLocalClusteringCoefficients_Weighted(g)
    C_real <- LCC[["avgLCC"]]
    

    

    #------------------------------------------#
    # SmallWorldness and Normalized Modularity #
    #------------------------------------------#
    cat("SmallWorldness and Normalized Modularity", "\n")
    if(!require(snow)) install.packages("snow")
    library("snow")

    cl <- makeCluster(sub_thread_count, type="SOCK")

    #calc network meastures of null model networks.
    clusterExport(cl, "E")
    clusterExport(cl, "E<-")
    clusterExport(cl, "get.adjacency")
    clusterExport(cl, "g")
    clusterExport(cl, "transitivity")
    clusterExport(cl, "V")
    clusterExport(cl, "V<-")
    clusterExport(cl, "getShortestPathLengths_Weighted")
    clusterExport(cl, "getLocalClusteringCoefficients_Weighted")
    clusterExport(cl, "shortest.paths")
    clusterExport(cl, "calc_Qmax_ComuC_SA")
    clusterExport(cl, "getInversedNet")
    clusterExport(cl, "average.path.length")
    
    num_rand <- RANDOM_NETWORK_GENERATION_COUNT
    random_measures <- as.data.frame(t(parSapply(cl, 1:num_rand, get_network_mes_null)))

    Q_rand <- mean(random_measures[[1]])
    C_rand <- mean(random_measures[[2]])
    L_rand <- mean(random_measures[[3]])

    # normalized modularity
    Qm <- (Q_real - Q_rand) / (1 - (1 / m) - Q_rand)

    # small-worldness
    sw <- (C_real / C_rand) / (L_real / L_rand)

    
    #-------------------#
    # avgLEFF #
    #-------------------#
    cat("avgLEFF", "\n")
    
    # average local clustering coefficient
    LEFF <- getLocalEfficiency_Weighted(g, weight_inversion=T)
    avgLEFF <- LEFF[["avgLEFF"]]
    
    ########################
    # Create result vector #
    ########################
    val <- c()
    val <- c(filename)
    val <- c(val, Q_real)
    val <- c(val, C_real, L_real)
    val <- c(val, sw)
    val <- c(val, avgLEFF)
    

    #####################################
    # Convert the vector to s dataframe #
    #####################################
    df_rslt <- data.frame( t(val) )
    if(length(val) != length(val_name)){
        stop(
            paste("The sizes between 'val' and 'val_name' are different!", "  length(val)=", length(val), "  length(val_name)=", length(val_name), sep="")
        )
    }
    colnames(df_rslt) <- val_name # put col names
    #print(df_rslt)
    
    ############
    # writeout #
    ############
    write.table(df_rslt, file = output_file_path_list_yet[s], append = FALSE, quote = F, sep = "\t", row.names = F, col.names = T)
    
}

# code for test
calcNetworkMeasures(1)

# non-pararell
#for (s in 1 : network_list_size) {
#    calcNetworkMeasures(s)
#}

cl <- makeCluster(main_thred_count, type="SOCK")
clusterExport(cl, "network_list_size_yet")
clusterExport(cl, "target_file_list_yet")
clusterExport(cl, "input_folder_path")
clusterExport(cl, "simplify")
clusterExport(cl, "graph.adjacency")
clusterExport(cl, "graph.strength")
clusterExport(cl, "degree")
clusterExport(cl, "E")
clusterExport(cl, "E<-")
clusterExport(cl, "neighbors")
clusterExport(cl, "permutations")
clusterExport(cl, "output_file_path_list_yet")
clusterExport(cl, "val_name")
clusterExport(cl, "vcount")
clusterExport(cl, "get.adjacency")
clusterExport(cl, "g")
clusterExport(cl, "transitivity")
clusterExport(cl, "V")
clusterExport(cl, "V<-")
clusterExport(cl, "get_network_mes_null")
clusterExport(cl, "getInversedNet")
clusterExport(cl, "getShortestPathLengths_Weighted")
clusterExport(cl, "getLocalClusteringCoefficients_Weighted")
clusterExport(cl, "getLocalEfficiency_Weighted")
clusterExport(cl, "shortest.paths")
clusterExport(cl, "getIgraphObjFromMatrixObj")
clusterExport(cl, "calc_Qmax_ComuC_SA")
clusterExport(cl, "sub_thread_count")
clusterExport(cl, "RANDOM_NETWORK_GENERATION_COUNT")
clusterExport(cl, "average.path.length")


system.time(parSapply(cl, 1 : network_list_size_yet, calcNetworkMeasures))
stopCluster(cl)

# Concanate Intermediate Files

cat("Summarize", length(output_file_path_list), "files", "\n")

output_file_path_list[4]

df_sum <- read.table(output_file_path_list[1], header=T, sep="\t", stringsAsFactors=FALSE)
for (i in 2:length(output_file_path_list)) {
    cat("Now loading '", output_file_path_list[i], "' ...", "\n")
    df_sum <- rbind(df_sum, read.table(output_file_path_list[i], header=T, sep="\t", stringsAsFactors=FALSE))
}

rslt_file_path <- paste(OUTPUT_FLD_PATH_3 , "network_mes_rslt_weighted.tsv", sep = "")
write.table(df_sum, file = rslt_file_path, append = FALSE, quote = F, sep = "\t", row.names = F, col.names = T)

cat("Calculated values were output to \n", rslt_file_path, "\n")

date()
