# Supplementary material for: The brain-derived neurotrophic factor Val66Met polymorphism increases segregation of structural correlation networks in healthy adult brains
Source: PeerJ. 2020 Aug 5;8:e9632. doi: 10.7717/peerj.9632 (PMC7414771; doi:10.7717/peerj.9632)
Supplement: Supplemental Information 1 [file peerj-08-9632-s001.zip › SupplementalFile_Code_and_Data/2-4_DiffAnalyses_Permutation.r]

#### import related R codes
source("config.R")

flagDebug = F

### Specify calculation target
target_file_path <- paste(OUTPUT_FLD_PATH_3, "network_mes_rslt_weighted.tsv", sep="")

target_file_name_without_ext <- gsub("\\.[0-9A-Za-z]+$", "", basename(target_file_path))
df2 <- read.table(target_file_path, header=T, sep="\t", stringsAsFactors=F)
cat( nrow(df2), "x", ncol(df2), "\n")
head(df2)

df2_odd <- df2[ seq(1, nrow(df2)-1, 2),]
df2_even <- df2[ seq(2, nrow(df2), 2),]

df_met_n_obs_h0_h1 <- df2_odd
df_met_p_obs_h0_h1 <- df2_even

cat("df_met_n_obs_h0_h1", "\n")
df_met_n_obs <- df_met_n_obs_h0_h1[ grep("Obs", df_met_n_obs_h0_h1$network_file), ]
df_met_n_h0 <- df_met_n_obs_h0_h1[ grep("H0", df_met_n_obs_h0_h1$network_file), ]
df_met_n_h1 <- df_met_n_obs_h0_h1[ grep("H1", df_met_n_obs_h0_h1$network_file), ]


cat("\n")

cat("df_met_p_obs_h0_h1", "\n")
df_met_p_obs <- df_met_p_obs_h0_h1[ grep("Obs", df_met_p_obs_h0_h1$network_file), ]
df_met_p_h0 <- df_met_p_obs_h0_h1[ grep("H0", df_met_p_obs_h0_h1$network_file), ]
df_met_p_h1 <- df_met_p_obs_h0_h1[ grep("H1", df_met_p_obs_h0_h1$network_file), ]

#### import related R codes
source("config.R")
source("PowerAnalysisTool_1_for_Permutation_20200606.R")

MEASURE_NAME <- "Q"
#MEASURE_NAME <- "avgSPL"
#MEASURE_NAME <- "avgLCC"
#MEASURE_NAME <- "SW"
#MEASURE_NAME <- "avgLEFF"

MEASURE_NUM <- which(colnames(df_met_n_h1) == MEASURE_NAME)
cat("MEASURE_NUM:", MEASURE_NUM, "\n")

cat("df_met_n_obs[[MEASURE_NUM]]=", df_met_n_obs[[MEASURE_NUM]], "\n")
cat("df_met_p_obs[[MEASURE_NUM]]=", df_met_p_obs[[MEASURE_NUM]], "\n")

cat("length(df_met_n_h0[[MEASURE_NUM]])=", length(df_met_n_h0[[MEASURE_NUM]]), "\n")
#print(df_met_n_h0[[MEASURE_NUM]])
cat("length(df_met_p_h0[[MEASURE_NUM]])=", length(df_met_p_h0[[MEASURE_NUM]]), "\n")
#print(df_met_p_h0[[MEASURE_NUM]])

#output_folder_path <- paste(OUTPUT_SUB_FOLDER_PATH, "ImageFiles", "/", sep="")
#if(!file.exists(output_folder_path)) dir.create(output_folder_path)
#png(filename=paste(output_folder_path ,"/",MEASURE_NAME ,"_Difference_Distribution_under_H0.png", sep=""), width=600, height=400)

plotSimulationResults_H0(
        MEASURE_NAME=MEASURE_NAME, 
        GROUP_A_NAME="Met-", GROUP_B_NAME="Met+", 
        OBS_VAL_A=df_met_n_obs[[MEASURE_NUM]], OBS_VAL_B=df_met_p_obs[[MEASURE_NUM]],
        SIM_VALS_H0_A=df_met_n_h0[[MEASURE_NUM]], SIM_VALS_H0_B=df_met_p_h0[[MEASURE_NUM]],
        alternative="one-sided")

#dev.off()

source("PowerAnalysisTool_1_for_Permutation_20200606.R")

MEASURE_NAME <- "avgSPL"

MEASURE_NUM <- which(colnames(df_met_n_h1) == MEASURE_NAME)

cat("df_met_n_obs[[MEASURE_NUM]]=", df_met_n_obs[[MEASURE_NUM]], "\n")
cat("df_met_p_obs[[MEASURE_NUM]]=", df_met_p_obs[[MEASURE_NUM]], "\n")

cat("length(df_met_n_h0[[MEASURE_NUM]])=", length(df_met_n_h0[[MEASURE_NUM]]), "\n")
#print(df_met_n_h0[[MEASURE_NUM]])
cat("length(df_met_p_h0[[MEASURE_NUM]])=", length(df_met_p_h0[[MEASURE_NUM]]), "\n")
#print(df_met_p_h0[[MEASURE_NUM]])

#output_folder_path <- paste(OUTPUT_SUB_FOLDER_PATH, "ImageFiles", "/", sep="")
#if(!file.exists(output_folder_path)) dir.create(output_folder_path)
#png(filename=paste(output_folder_path ,"/",MEASURE_NAME ,"_Difference_Distribution_under_H0.png", sep=""), width=600, height=400)

plotSimulationResults_H0(
        MEASURE_NAME=MEASURE_NAME, 
        GROUP_A_NAME="Met-", GROUP_B_NAME="Met+", 
        OBS_VAL_A=df_met_n_obs[[MEASURE_NUM]], OBS_VAL_B=df_met_p_obs[[MEASURE_NUM]],
        SIM_VALS_H0_A=df_met_n_h0[[MEASURE_NUM]], SIM_VALS_H0_B=df_met_p_h0[[MEASURE_NUM]],
        alternative="one-sided")

#dev.off()

source("PowerAnalysisTool_1_for_Permutation_20200606.R")

MEASURE_NAME <- "avgLCC"
MEASURE_NUM <- which(colnames(df_met_n_h1) == MEASURE_NAME)

cat("df_met_n_obs[[MEASURE_NUM]]=", df_met_n_obs[[MEASURE_NUM]], "\n")
cat("df_met_p_obs[[MEASURE_NUM]]=", df_met_p_obs[[MEASURE_NUM]], "\n")

cat("length(df_met_n_h0[[MEASURE_NUM]])=", length(df_met_n_h0[[MEASURE_NUM]]), "\n")
cat("length(df_met_p_h0[[MEASURE_NUM]])=", length(df_met_p_h0[[MEASURE_NUM]]), "\n")

cat("df_met_n_h1[[MEASURE_NUM]]=", df_met_n_h1[[MEASURE_NUM]], "\n")
cat("length(df_met_n_h1[[MEASURE_NUM]])=", length(df_met_n_h1[[MEASURE_NUM]]), "\n")
cat("df_met_p_h1[[MEASURE_NUM]]=", df_met_p_h1[[MEASURE_NUM]], "\n")
cat("length(df_met_p_h1[[MEASURE_NUM]])=", length(df_met_p_h1[[MEASURE_NUM]]), "\n")

#output_folder_path <- paste(OUTPUT_SUB_FOLDER_PATH, "ImageFiles", "/", sep="")
#if(!file.exists(output_folder_path)) dir.create(output_folder_path)
#png(filename=paste(output_folder_path ,"/",MEASURE_NAME ,"_Difference_Distribution_under_H0.png", sep=""), width=600, height=400)

plotSimulationResults_H0(
        MEASURE_NAME=MEASURE_NAME, 
        GROUP_A_NAME="Met-", GROUP_B_NAME="Met+", 
        OBS_VAL_A=df_met_n_obs[[MEASURE_NUM]], OBS_VAL_B=df_met_p_obs[[MEASURE_NUM]],
        SIM_VALS_H0_A=df_met_n_h0[[MEASURE_NUM]], SIM_VALS_H0_B=df_met_p_h0[[MEASURE_NUM]],
        alternative="one-sided")

#dev.off()

source("PowerAnalysisTool_1_for_Permutation_20200606.R")

MEASURE_NAME <- "SW"

MEASURE_NUM <- which(colnames(df_met_n_h1) == MEASURE_NAME)

cat("df_met_n_obs[[MEASURE_NUM]]=", df_met_n_obs[[MEASURE_NUM]], "\n")
cat("df_met_p_obs[[MEASURE_NUM]]=", df_met_p_obs[[MEASURE_NUM]], "\n")

cat("length(df_met_n_h0[[MEASURE_NUM]])=", length(df_met_n_h0[[MEASURE_NUM]]), "\n")
cat("length(df_met_p_h0[[MEASURE_NUM]])=", length(df_met_p_h0[[MEASURE_NUM]]), "\n")

cat("df_met_n_h1[[MEASURE_NUM]]=", df_met_n_h1[[MEASURE_NUM]], "\n")
cat("length(df_met_n_h1[[MEASURE_NUM]])=", length(df_met_n_h1[[MEASURE_NUM]]), "\n")
cat("df_met_p_h1[[MEASURE_NUM]]=", df_met_p_h1[[MEASURE_NUM]], "\n")
cat("length(df_met_p_h1[[MEASURE_NUM]])=", length(df_met_p_h1[[MEASURE_NUM]]), "\n")

#output_folder_path <- paste(OUTPUT_SUB_FOLDER_PATH, "ImageFiles", "/", sep="")
#if(!file.exists(output_folder_path)) dir.create(output_folder_path)
#png(filename=paste(output_folder_path ,"/",MEASURE_NAME ,"_Difference_Distribution_under_H0.png", sep=""), width=600, height=400)

plotSimulationResults_H0(
        MEASURE_NAME=MEASURE_NAME, 
        GROUP_A_NAME="Met-", GROUP_B_NAME="Met+", 
        OBS_VAL_A=df_met_n_obs[[MEASURE_NUM]], OBS_VAL_B=df_met_p_obs[[MEASURE_NUM]],
        SIM_VALS_H0_A=df_met_n_h0[[MEASURE_NUM]], SIM_VALS_H0_B=df_met_p_h0[[MEASURE_NUM]],
        alternative="one-sided")
#dev.off()

source("PowerAnalysisTool_1_for_Permutation_20200606.R")

MEASURE_NAME <- "avgLEFF"

MEASURE_NUM <- which(colnames(df_met_n_h1) == MEASURE_NAME)

cat("df_met_n_obs[[MEASURE_NUM]]=", df_met_n_obs[[MEASURE_NUM]], "\n")
cat("df_met_p_obs[[MEASURE_NUM]]=", df_met_p_obs[[MEASURE_NUM]], "\n")

cat("length(df_met_n_h0[[MEASURE_NUM]])=", length(df_met_n_h0[[MEASURE_NUM]]), "\n")
cat("length(df_met_p_h0[[MEASURE_NUM]])=", length(df_met_p_h0[[MEASURE_NUM]]), "\n")

cat("df_met_n_h1[[MEASURE_NUM]]=", df_met_n_h1[[MEASURE_NUM]], "\n")
cat("length(df_met_n_h1[[MEASURE_NUM]])=", length(df_met_n_h1[[MEASURE_NUM]]), "\n")
cat("df_met_p_h1[[MEASURE_NUM]]=", df_met_p_h1[[MEASURE_NUM]], "\n")
cat("length(df_met_p_h1[[MEASURE_NUM]])=", length(df_met_p_h1[[MEASURE_NUM]]), "\n")

#output_folder_path <- paste(OUTPUT_SUB_FOLDER_PATH, "ImageFiles", "/", sep="")
#if(!file.exists(output_folder_path)) dir.create(output_folder_path)
#png(filename=paste(output_folder_path ,"/",MEASURE_NAME ,"_Difference_Distribution_under_H0.png", sep=""), width=600, height=400)

plotSimulationResults_H0(
        MEASURE_NAME=MEASURE_NAME, 
        GROUP_A_NAME="Met-", GROUP_B_NAME="Met+", 
        OBS_VAL_A=df_met_n_obs[[MEASURE_NUM]], OBS_VAL_B=df_met_p_obs[[MEASURE_NUM]],
        SIM_VALS_H0_A=df_met_n_h0[[MEASURE_NUM]], SIM_VALS_H0_B=df_met_p_h0[[MEASURE_NUM]],
        alternative="one-sided")

#dev.off()
