# Supplementary material for: The brain-derived neurotrophic factor Val66Met polymorphism increases segregation of structural correlation networks in healthy adult brains
Source: PeerJ. 2020 Aug 5;8:e9632. doi: 10.7717/peerj.9632 (PMC7414771; doi:10.7717/peerj.9632)
Supplement: Supplemental Information 1 [file peerj-08-9632-s001.zip › SupplementalFile_Code_and_Data/1_StartPointDataFrameGenerator.r]

# Flag for Debug
flagDebug = T

# Load Age and Gender  
AGE_GENDER_INFO_FILE_PATH <- "./data_origin/SubjectProfile.tsv"
df_sbj_profile <- read.table(AGE_GENDER_INFO_FILE_PATH, header=T, sep="\t", stringsAsFactors=TRUE)
df_sbjname_sex_age <- df_sbj_profile
cat("df_sbjname_sex_age:", "\n")
cat(nrow(df_sbjname_sex_age)," x ", ncol(df_sbjname_sex_age), "\n")

# Load Cortical Thickness
df_regional_value <- read.table("./data_origin/RegionalThickAvgData.tsv", header=T, sep="\t", stringsAsFactors=TRUE)

cat("df_regional_value:", "\n")
cat(nrow(df_regional_value)," x ", ncol(df_regional_value), "\n")

# Combine
DF_START_POINT <- merge(df_sbjname_sex_age, df_regional_value, all=F)
DF_START_POINT <- DF_START_POINT[DF_START_POINT$DISEASE=="nml",]
DF_START_POINT <- DF_START_POINT[!is.na(DF_START_POINT$BDNF), ]
cat("DF_START_POINT:", "\n")
cat(nrow(DF_START_POINT)," x ", ncol(DF_START_POINT), "\n")

# writeout DF_START_POINT
write.table(DF_START_POINT, "./DF_START_POINT.tsv", append=F, quote=F, col.names=T, sep="\t", row.names=F)


source("config.R")

source("AgeSexEffectRemover_v2.R")
regional_val_mtx <- c()

for(area in TARGET_AREA_LIST){ 
    cat("-------- ", area, "    ")
    target_col_nums <- match(area, colnames(DF_START_POINT))  # 
    cat("target_col_nums=", target_col_nums, " --------\n")
    region_i_vals <- DF_START_POINT[, target_col_nums]
    cat("before correction: ", "\n")
    print(region_i_vals)
    
    region_i_vals = removeAgeSexEffect(value=region_i_vals, age=DF_START_POINT$AGE, sex=DF_START_POINT$SEX, , rep_size=10000)    
    
    cat("after correction: ", "\n")
    print(region_i_vals)
    
    regional_val_mtx <- cbind(regional_val_mtx, region_i_vals)
}

# Reconstruct Data Frame
df_new_vols <- data.frame(regional_val_mtx)
colnames(df_new_vols) <- c(TARGET_AREA_LIST)
DF_ADJUSTED <- data.frame(ID=DF_START_POINT$ID, BDNF=DF_START_POINT$BDNF, df_new_vols)

# Write out as tsv file
write.table(DF_ADJUSTED, paste(OUTPUT_SUB_FOLDER_PATH, "df_",SUB_NET_NAME,"_adjusted.tsv", sep=""), append=F, quote=F, col.names=T, sep="\t", row.names=F)
cat(paste(OUTPUT_SUB_FOLDER_PATH, "df_",SUB_NET_NAME,"_adjusted.tsv", sep=""), "\n")

date()
