# Supplementary material for: The brain-derived neurotrophic factor Val66Met polymorphism increases segregation of structural correlation networks in healthy adult brains
Source: PeerJ. 2020 Aug 5;8:e9632. doi: 10.7717/peerj.9632 (PMC7414771; doi:10.7717/peerj.9632)
Supplement: Supplemental Information 1 [file peerj-08-9632-s001.zip › SupplementalFile_Code_and_Data/Calc_Integration_Segregation_20200603.R]

#
# Weightedなネットワークでのネットワーク特徴量の算出関数
# Characteristic Path Length,
# Clustering Coefficient,
# を算出する関数群
# ------------------------------------------------
#### 必要なライブラリのロード
if (! require(igraph)) install.packages("igraph")
library(igraph)
if (! require(gtools)) install.packages("gtools")
library(gtools)
# ------------------------------------------------
#### 必要な外部ファイルのロード
#source("RndmNtwrkGnrtr_20200103.R")
#source("SmplNtwrkGnrtr_20200103.R")
# ------------------------------------------------

# Convert to InversedNet
# エッジの重みを相関の強さから距離に変換したネットワークを生成する。
#
# エッジの重みが大きいほど繋がりが上昇する場合、
# shortest path の概念を使うもの（shortest path length、global efficiency、local efficiency）は
# これを噛ませたほうが良さそうだ。
# 
# 広く行われている方法は 1-|r|
# ただし、相関行列からのネットワークのSPL等を計算する際に、1-|r|とすることの問題点は、
# あるノード間の相関が1の時、2つのノードが非常に良く繋がっている、ノード間の距離が非常に近いという意味なのに、
# 1-|r|と補正をかけると重みが0となって、正しく計算されない。
# これを回避すべく、下駄を履かせるという手段もあり。
# また一般的ではないが、1/|r|という方法も考えられる。
#
getInversedNet <- function(igraph_obj){
    g_tmp <- igraph_obj
    
    # 方法１：1-|r|
    #E(g_tmp)$weight <- 1 - abs(E(igraph_obj)$weight)
    
    # 方法2：1-|r| or 10^-6
    #E(g_tmp)$weight <- max(1e-6, 1-abs(E(igraph_obj)$weight))
    
    # 方法3：1/|r|
    E(g_tmp)$weight <- 1 / E(igraph_obj)$weight
    
  return(g_tmp)
}
# ------------------------------------------------
########################
# Shortest Path Length #
########################

# For weighted, no direction network.
# 相関ネットワークの場合、
# weight inversion （weightを|r|から1/|r|への変換）をして計算するとよいので、
# weight_inversion=T とする。
getShortestPathLengths_Weighted <- function(igraph_obj, weight_inversion=T){
    
    if(weight_inversion){
        g_tmp <- getInversedNet(igraph_obj)    
    }else{
        g_tmp <- igraph_obj
    }
    
    spl_mtx <- shortest.paths(g_tmp)

    #最短距離長行列（SPL matrix)
    diag(spl_mtx) <- 0 #対角成分を０にする
    
    # shortest path lengths between each node pair 
    #print(spl_mtx)

    # Infinite を0化
    tmp <- matrix(0, nrow=nrow(spl_mtx), ncol=ncol(spl_mtx))
    for(r in 1:nrow(spl_mtx)){
        for(c in 1:ncol(spl_mtx)){
            val <- spl_mtx[r, c]
            if(is.infinite(val)){
                tmp[r, c] <- 0
            }else{
                tmp[r, c] <- val
            }
        }
    }
    spl_mtx <- tmp
    #print(spl_mtx)
    
    
    #
    # 0 以外を示す要素だけで、平均を計算する
    
    # Nodal Average Shortest Path Length (= 各ノードの平均 Shortest Path Length)
    node_count <- nrow(spl_mtx)
    # cat("node_count=", node_count, "\n")
    ave_spl_of_each_node_vec <- c()
    non_zero_node_cnt <- 0
    non_zero_node_no <- c()
    for(i in 1:node_count){
        sum_of_a_node <- sum(spl_mtx[i,])
        #print(sum_of_a_node)
        if(sum_of_a_node != 0){
            non_zero_element_cnt <- sum(as.numeric((spl_mtx[i,]!=0)))
            #print( non_zero_element_cnt )
            ave_spl_of_each_node_vec <- c( ave_spl_of_each_node_vec ,sum_of_a_node / non_zero_element_cnt )
            
            non_zero_node_no <- c(non_zero_node_no, i)
        }    
    }
    names(ave_spl_of_each_node_vec) <- V(g_tmp)$name[non_zero_node_no]
    ave_spl_of_each_node_vec <- ave_spl_of_each_node_vec[order(names(ave_spl_of_each_node_vec))]
    #print(ave_spl_of_each_node_vec)
               
    # Global Average Shortest Path Length (= Characteristic Path Length)
    #elem_cout <- nrow(spl_mtx) * ncol(spl_mtx) - nrow(spl_mtx) #対角成分以外の要素数
    #average_shortest_path_length <- sum(spl_mtx)/elem_cout
    average_shortest_path_length <- mean(ave_spl_of_each_node_vec)
    names(average_shortest_path_length) <- "avgSPL"
    
    return(c( average_shortest_path_length, ave_spl_of_each_node_vec ))
}


# For unweighted, no direction network.
# 重みなし、無向性
getShortestPathLengths_Unweighted <- function(igraph_obj, calc_with_efficiency=F){
    
    g_tmp <- igraph_obj
    
    if(calc_with_efficiency == F){
        spl_mtx <- shortest.paths(g_tmp)
    }else{
        spl_mtx <- shortest.paths(g_tmp)**-1   
    }
    #最短距離長行列（SPL matrix)
    diag(spl_mtx) <- 0 #対角成分を０にする
    
    # shortest path lengths between each node pair 
    #print(spl_mtx)

    
    node_count <- nrow(spl_mtx)
    # cat("node_count=", node_count, "\n")
    
    # Nodal Average Shortest Path Length (= 各ノードの平均 Shortest Path Length)
    ave_spl_of_each_node_vec <- c()
    for(i in 1:node_count){
        ave_spl_of_each_node_vec <- c( ave_spl_of_each_node_vec, sum(spl_mtx[i,]) / (node_count - 1 ) )
        # print(ave_spl_of_each_node_vec)
    }
    names(ave_spl_of_each_node_vec) <- V(g_tmp)$name
    ave_spl_of_each_node_vec <- ave_spl_of_each_node_vec[order(names(ave_spl_of_each_node_vec))]
    
    # Global Average Shortest Path Length (= Characteristic Path Length)
    #elem_cout <- nrow(spl_mtx) * ncol(spl_mtx) - nrow(spl_mtx) #対角成分以外の要素数
    #average_shortest_path_length <- sum(spl_mtx)/elem_cout
    average_shortest_path_length <- average.path.length(igraph_obj)
    names(average_shortest_path_length) <- "avgSPL"
    
    return(c( average_shortest_path_length, ave_spl_of_each_node_vec ))
}

# ------------------------------------------------

#################################
# Local Clustering Coefficient  #
#################################

# For weighted, no direction network.
# Barrat et al. (2004) <https://www.ncbi.nlm.nih.gov/pmc/articles/PMC374315/>
# 重みあり
# 注意：重み付きクラスタ係数は相関係数行列の場合，定義から必ず1になる。何らかのthresholdで間引かないと使えない。
getLocalClusteringCoefficients_Weighted <- function(igraph_obj){
  
    g_tmp <- igraph_obj
    
    # Barrat et al. (2004) による重み付きネットワークにおけるクラスタ係数はtype="weighted",isolates="zero"
    cluster <- transitivity(g_tmp, type="weighted", isolates="zero", vids=V(g_tmp))
    #cluster <- transitivity(g_tmp, type="weighted", isolates="NaN", vids=V(g_tmp))  # 孤立ノードの値をNaNにしたい場合
    
    names(cluster) <- V(g_tmp)$name
    nodal_clustering_coefficients <- cluster[order(names(cluster))]
    
    ave_clustering_coefficients <- mean(nodal_clustering_coefficients)
    names(ave_clustering_coefficients) <- "avgLCC"
    
    return(c(ave_clustering_coefficients, nodal_clustering_coefficients))
    
}

# For unweighted, no direction network.
# Barrat et al. (2004) <https://www.ncbi.nlm.nih.gov/pmc/articles/PMC374315/>
# 重みなし
getLocalClusteringCoefficients_Unweighted <- function(igraph_obj){
    
    g_tmp <- igraph_obj
    
    # Watts & Strogatz (1998) の平均クラスタ係数は、type="local",isolates="zero"    
    cluster <- transitivity(g_tmp, type="local", isolates="zero", vids=V(g_tmp))
    #cluster <- transitivity(g_tmp, type="local", isolates="NaN", vids=V(g_tmp))  # 孤立ノードの値をNaNにしたい場合
    
    names(cluster) <- V(g_tmp)$name
    nodal_clustering_coefficients <- cluster[order(names(cluster))]
    
    ave_clustering_coefficients <- mean(nodal_clustering_coefficients)
    names(ave_clustering_coefficients) <- "avgLCC"
    
    return(c(ave_clustering_coefficients, nodal_clustering_coefficients))
    
}

# ------------------------------------------------

###############################################
# Global Efficiency (ave_gEff and nodal_gEff) #
###############################################
# - 自ノードと全他ノードとの距離感。
# - 他のノードから隔絶されたノードや他のノードと良く接続性したノードを探索するのに向く
#  - NGE is useful to search disconnected nodes because global efficiency is thought to be meaningfully computed on disconnected networks [Ruvinov 2010].
# - 他のノードへの最短経路の重みの逆数の和

# For weighted, no direction network.
# 無向性、重みあり
#
#
# 相関ネットワークの場合、
# weight inversion （weightを|r|から1/|r|への変換）をして計算するとよいので、
# weight_inversion=T とする。
getGlobalEfficiency_Weighted <- function(igraph_obj, weight_inversion=T){
      
    if(weight_inversion){
        g_tmp <- getInversedNet(igraph_obj)    
    }else{
        g_tmp <- igraph_obj
    }
    
    dist_mtx <- shortest.paths(g_tmp)**-1   
    
    diag(dist_mtx) <- 0 #対角成分を０にする
    # cat("各ノードの他ノードとの距離感: ", "\n")
    # print(rowSums(dist_mtx)) #行の総和
    # cat("other node count: ", vcount(g_tmp) - 1, "\n\n") #他ノードの数
    # cat("\n")
    nodal_global_efficiency <- rowSums(dist_mtx) / (vcount(g_tmp) - 1)  #行の総和÷他ノードの数
    names(nodal_global_efficiency) <- V(g_tmp)$name
    nodal_global_efficiency <- nodal_global_efficiency[order(names(nodal_global_efficiency))]
    # cat("nodal_global_efficiency: ", "\n")
    # print(nodal_global_efficiency)
    # cat("\n")
    ave_global_efficiency <- mean(nodal_global_efficiency)
    names(ave_global_efficiency) <- "avgGEFF"
    # cat("averaged global_efficiency: ", "\n")
    # print(ave_global_efficiency)
    # cat("\n")
    return(c(ave_global_efficiency, nodal_global_efficiency))
}


# 無向性、重みなし
# For unweighted, no direction network.
getGlobalEfficiency_Unweighted <- function(igraph_obj){
        
    dist_mtx <- shortest.paths(igraph_obj) ^　-1
    diag(dist_mtx) <- 0 #対角成分を０にする
    nodal_global_efficiency <- rowSums(dist_mtx) / (vcount(igraph_obj) - 1)  #行の総和÷他ノードの数
    names(nodal_global_efficiency) <- V(igraph_obj)$name  
    nodal_global_efficiency <- nodal_global_efficiency[order(names(nodal_global_efficiency))]
    
    ave_global_efficiency <- mean(nodal_global_efficiency)   
    names(ave_global_efficiency) <- "avgGEFF"
    
    return(c(ave_global_efficiency, nodal_global_efficiency))
}


# -----------------------------------------------------

##############################################
# Local Efficiency (ave_lEff and nodal_lEff) #
##############################################
#  - 隣人同士のつながりが強いときに高くなる。
#  - お隣さん同士の最短距離の重みの逆数の和。
# 各ノードの隣人同士の距離感

# For weighted, no direction network.
# 無向性、重みあり
#
# 1-|r|でinversionしたネットワークで、重みに0（相関係数1）が含まれるとlEffはInfになるので注意！
#
# 相関ネットワークの場合、
# weight inversion （weightを|r|から1/|r|への変換）して計算するとよいので、
# weight_inversion=T とする。
getLocalEfficiency_Weighted <- function(igraph_obj, weight_inversion=T){
    
    if(weight_inversion){
        g_tmp <- getInversedNet(igraph_obj)    
    }else{
        g_tmp <- igraph_obj
    }
    
    dist_mtx <- shortest.paths(g_tmp)**-1   
    
    diag(dist_mtx) <- 0 #対角成分を０にする
    
    nodal_local_efficiency <- c()
    for (i in 1 : vcount(g_tmp)) {
        # cat("ノードID", i, "の隣人調査", "\n")
        nei_idx <- as.vector(neighbors(g_tmp, i)) #隣人IDsを取得
        num_nei <- length(nei_idx) #隣人の数
        # cat("    隣人は " , nei_idx, "の", num_nei,"人\n")
        if (num_nei > 1) {#隣人が2人以上いるなら
            # cat("    permutations(num_nei,2,nei_idx)=", permutations(num_nei,2,nei_idx), "\n")
            # cat("    dist_mtx[permutations(num_nei,2,nei_idx)]=", dist_mtx[permutations(num_nei,2,nei_idx)], "\n")
            # cat("    sum(dist_mtx[permutations(num_nei,2,nei_idx)])=", sum(dist_mtx[permutations(num_nei,2,nei_idx)]), "\n")
            # cat("    sum(dist_mtx[permutations(num_nei,2,nei_idx)]) / num_nei=", sum(dist_mtx[permutations(num_nei,2,nei_idx)]) / num_nei, "\n")
            # cat("    sum(dist_mtx[permutations(num_nei,2,nei_idx)]) / num_nei / (num_nei - 1)=",sum(dist_mtx[permutations(num_nei,2,nei_idx)]) / num_nei / (num_nei - 1) ,"\n")
            # cat("    nocal_local_efficiency=",sum(dist_mtx[permutations(num_nei,2,nei_idx)]) / num_nei / (num_nei - 1) ,"\n")
            nodal_local_efficiency <- c(nodal_local_efficiency, sum(dist_mtx[permutations(num_nei, 2, nei_idx)]) / num_nei / (num_nei - 1))
        }else {#隣人が２人以上いない
            nodal_local_efficiency <- c(nodal_local_efficiency, 0)
        }
    }
    names(nodal_local_efficiency) <- V(g_tmp)$name
    nodal_local_efficiency <- nodal_local_efficiency[order(names(nodal_local_efficiency))]
    
    ave_local_efficiency <- mean(nodal_local_efficiency) # 各ノードの隣人同士の距離感の平均
    names(ave_local_efficiency) <- "avgLEFF"
    
    return(c(ave_local_efficiency, nodal_local_efficiency))
}

# For unweighted, no direction network.
# 無向性、重みなし
getLocalEfficiency_Unweighted <- function(igraph_obj){
    g_tmp <- igraph_obj
    
    dist_mtx <- shortest.paths(g_tmp) ^ - 1
    diag(dist_mtx) <- 0 #対角成分を０にする
    
    nodal_local_efficiency <- c()
    for(i in 1:vcount(g_tmp)){ 
        nei_idx <- as.vector(neighbors(g_tmp,i))
        num_nei <- length(nei_idx)
        if(num_nei > 1) {
            nodal_local_efficiency <- c(nodal_local_efficiency,sum(dist_mtx[permutations(num_nei,2,nei_idx)]) / num_nei / (num_nei - 1))
        }else{
            nodal_local_efficiency <- c(nodal_local_efficiency,0)
        }
    }
    names(nodal_local_efficiency) <- V(g_tmp)$name
    nodal_local_efficiency <- nodal_local_efficiency[order(names(nodal_local_efficiency))]
    
    ave_local_efficiency <- mean(nodal_local_efficiency)
    names(ave_local_efficiency) <- "avgLEFF"
    
    return(c(ave_local_efficiency, nodal_local_efficiency))
}


# ------------------------------------------------

#############
# Test Code #
#############

main <- function(){
    cat("---- Preparation of Sample Networks ----", "\n")
    g_b <- makeSampleNetwork_3_b()
    print(E(g_b)$weight)
    print(g_b)
    plot(g_b, edge.label = E(g_b)$weight)
    
    g_w <- makeSampleNetwork_3_w()
    print(E(g_w)$weight)
    print(g_w)
    plot(g_w, edge.label = E(g_w)$weight)
    
    
    
    cat("-------- Shortest Path Length --------", "\n\n")
    
    SPL_w <- getShortestPathLengths_Weighted(g_w, weight_inversion=F)
    print(SPL_w)
    
    SPL_b <- getShortestPathLengths_Unweighted(g_w)
    print(SPL_b)
    
    cat("-------- Local Clustering Coefficient --------", "\n\n")
    
    LCC_w <- getLocalClusteringCoefficients_Weighted(g_w)
    print(LCC_w)
    
    LCC_b <- getLocalClusteringCoefficients_Unweighted(g_w)
    print(LCC_b)

    cat("-------- Global Efficiency --------", "\n\n")
    
    gEff_w <- getGlobalEfficiency_Weighted(g_w, weight_inversion=T)
    print(gEff_w)

    gEff_b <- getGlobalEfficiency_Unweighted(g_b)
    print(gEff_b)
    
    cat("-------- Local Efficiency --------", "\n\n")

    lEff_w <- getLocalEfficiency_Weighted(g_w)
    print(lEff_w)
    
    lEff_b <- getLocalEfficiency_Unweighted(g_b)
    print(lEff_b)

    
    cat("-----------------------", "\n\n")
}
# ------------------------------------------------
# main()
