# Supplementary material for: The brain-derived neurotrophic factor Val66Met polymorphism increases segregation of structural correlation networks in healthy adult brains
Source: PeerJ. 2020 Aug 5;8:e9632. doi: 10.7717/peerj.9632 (PMC7414771; doi:10.7717/peerj.9632)
Supplement: Supplemental Information 1 [file peerj-08-9632-s001.zip › SupplementalFile_Code_and_Data/Calc_Q_20200117.R]

if (! require(igraph)) install.packages("igraph")
library(igraph)

calc_Qmax_ComuC_SA <- function(igraph_obj){
  if (! require(rnetcarto)) install.packages("rnetcarto")
  library(rnetcarto)

  web <- get.adjacency(igraph_obj, attr="weight", sparse=F)
  res <- netcarto(web)

  Qmax <- res[[2]]
  names(Qmax) <- "modularity"

  comunity_count <- max(res[[1]]$module)+1

  names(comunity_count) <-"comu_count"
  return(c(Qmax, comunity_count))
}
