# Supplementary material for: The brain-derived neurotrophic factor Val66Met polymorphism increases segregation of structural correlation networks in healthy adult brains
Source: PeerJ. 2020 Aug 5;8:e9632. doi: 10.7717/peerj.9632 (PMC7414771; doi:10.7717/peerj.9632)
Supplement: Supplemental Information 1 [file peerj-08-9632-s001.zip › SupplementalFile_Code_and_Data/DF_START_POINT.tsv]

ID	AGE	SEX	GROUP	DISEASE	BDNF	EducationYears	L_BSTS	L_CACG	L_CMFG	L_CU	L_EC	L_FG	L_IPG	L_ITG	L_ICG	L_LOG	L_LOFG	L_LG	L_MOFG	L_MTG	L_PHIG	L_PaCG	L_POP	L_POR	L_PTR	L_PCAL	L_PoCG	L_PCG	L_PrCG	L_PCU	L_RACG	L_RMFG	L_SFG	L_SPG	L_STG	L_SMG	L_FP	L_TP	L_TTG	L_IN	R_BSTS	R_CACG	R_CMFG	R_CU	R_EC	R_FG	R_IPG	R_ITG	R_ICG
c01	41	m	nmlGA	nml	Met+	22	2.592	2.173	2.534	1.771	3.464	2.706	2.346	2.659	2.533	2.076	2.662	1.871	2.35	2.621	2.736	2.376	2.464	2.817	2.45	1.431	2.079	2.233	2.504	2.437	2.408	2.372	2.627	2.161	2.662	2.287	2.41	3.873	2.588	2.83	2.592	2.173	2.534	1.771	3.464	2.706	2.346	2.659	2.533
c02	50	m	nmlGG	nml	Met-	22	2.666	2.23	2.638	1.865	3.305	2.73	2.526	2.798	2.356	2.218	2.756	1.926	2.304	3.07	2.582	2.371	2.623	2.88	2.639	1.543	2.248	2.147	2.535	2.573	2.468	2.452	2.744	2.31	2.881	2.633	2.602	3.907	2.534	3.029	2.666	2.23	2.638	1.865	3.305	2.73	2.526	2.798	2.356
c03	35	m	nmlGA	nml	Met+	18	2.676	2.109	2.742	1.664	2.876	2.83	2.562	2.748	1.984	2.228	2.761	2.011	2.431	2.786	2.765	2.329	2.769	2.975	2.628	1.384	2.059	2.325	2.658	2.383	2.878	2.555	2.798	2.269	2.745	2.477	2.516	3.805	2.419	2.984	2.676	2.109	2.742	1.664	2.876	2.83	2.562	2.748	1.984
c04	59	f	nmlAA	nml	Met+	15	2.389	2.521	2.671	1.912	3.284	2.676	2.322	2.513	2.486	1.968	2.825	1.926	2.385	2.616	2.561	2.322	2.621	2.594	2.507	1.427	2.194	2.323	2.491	2.486	2.225	2.534	2.651	2.211	2.69	2.345	2.762	3.73	2.506	2.83	2.389	2.521	2.671	1.912	3.284	2.676	2.322	2.513	2.486
c05	27	f	nmlGG	nml	Met-	18	2.701	2.613	2.719	2.272	2.951	2.713	2.633	2.756	2.487	2.308	2.712	2.028	2.604	2.978	2.731	2.498	2.557	2.807	2.642	1.6	2.279	2.669	2.478	2.606	2.694	2.525	2.908	2.485	2.944	2.55	3.333	3.651	2.528	3.124	2.701	2.613	2.719	2.272	2.951	2.713	2.633	2.756	2.487
c06	54	f	nmlAA	nml	Met+	12	2.467	2.495	2.45	1.777	2.884	2.502	2.227	2.559	2.155	1.973	2.411	1.857	2.262	2.614	2.477	2.438	2.463	2.488	2.317	1.391	2.03	2.489	2.359	2.28	2.505	2.229	2.547	2.101	2.597	2.168	2.537	3.428	2.225	2.915	2.467	2.495	2.45	1.777	2.884	2.502	2.227	2.559	2.155
c07	65	f	nmlGA	nml	Met+	16	1.357	1.409	1.589	1.711	2.084	1.663	1.596	1.971	1.466	1.757	1.886	1.444	1.495	1.7	1.997	1.127	1.16	1.877	1.66	1.869	1.532	1.415	1.602	1.138	1.522	1.839	1.619	1.737	1.52	1.533	1.808	2.174	1.314	1.44	1.357	1.409	1.589	1.711	2.084	1.663	1.596	1.971	1.466
c08	28	f	nmlGG	nml	Met-	18	2.486	2.422	2.701	2.131	3.17	2.867	2.557	2.749	2.474	2.16	2.571	2.077	2.396	2.546	2.937	2.362	2.506	2.824	2.54	1.637	2.16	2.421	2.6	2.467	2.746	2.564	2.896	2.312	2.612	2.396	2.873	3.676	2.724	2.894	2.486	2.422	2.701	2.131	3.17	2.867	2.557	2.749	2.474
c10	50	f	nmlGA	nml	Met+	18	2.523	2.682	2.527	1.919	3.675	2.745	2.415	2.713	2.475	2.065	2.625	1.945	2.517	2.555	2.702	2.483	2.446	2.664	2.228	1.603	2.103	2.386	2.616	2.407	2.621	2.458	2.72	2.27	2.723	2.451	2.536	3.832	2.618	2.928	2.523	2.682	2.527	1.919	3.675	2.745	2.415	2.713	2.475
c11	30	m	nmlGA	nml	Met+	14	2.504	2.62	2.787	1.918	2.776	2.831	2.594	2.773	2.58	2.243	2.836	2.034	2.624	2.973	2.519	2.438	2.696	2.888	2.512	1.484	2.228	2.598	2.632	2.561	3.04	2.616	2.878	2.266	2.845	2.598	3.079	3.455	2.605	3.165	2.504	2.62	2.787	1.918	2.776	2.831	2.594	2.773	2.58
c12	22	f	nmlGA	nml	Met+	22	2.603	2.812	2.789	2.261	3.055	2.83	2.461	2.644	2.264	2.179	2.819	1.975	2.495	3.001	2.628	2.582	2.824	2.747	2.512	1.666	2.188	2.292	2.606	2.586	2.851	2.564	2.817	2.342	3.074	2.595	2.716	3.281	2.75	3.087	2.603	2.812	2.789	2.261	3.055	2.83	2.461	2.644	2.264
c13	61	m	nmlGG	nml	Met-	12	2.548	1.686	2.66	1.757	3.413	2.926	2.369	2.689	2.342	2.365	2.688	2.094	2.249	2.455	2.654	2.363	2.36	2.375	2.291	1.554	2.108	2.443	2.508	2.371	2.595	2.379	2.542	2.228	2.776	2.468	2.578	3.591	2.568	2.992	2.548	1.686	2.66	1.757	3.413	2.926	2.369	2.689	2.342
c14	65	f	nmlGG	nml	Met-	12	2.173	2.358	1.947	1.375	2.946	2.401	1.606	2.489	2.342	1.887	2.395	1.948	2.087	2.177	2.425	1.713	2.205	2.15	2.029	1.212	1.576	2.173	1.631	1.946	2.034	2.209	1.94	1.618	2.472	2.222	2.655	2.842	2.176	2.445	2.173	2.358	1.947	1.375	2.946	2.401	1.606	2.489	2.342
c15	61	m	nmlGA	nml	Met+	13	2.81	2.717	2.685	2.192	3.439	3.057	2.701	2.846	2.771	2.359	2.902	2.335	2.474	2.851	2.878	2.486	2.642	2.568	2.517	1.979	2.098	2.685	2.627	2.571	1.991	2.511	2.635	2.389	2.854	2.618	3.016	3.912	2.561	2.684	2.81	2.717	2.685	2.192	3.439	3.057	2.701	2.846	2.771
c16	20	f	nmlGA	nml	Met+	12	2.717	2.875	2.885	1.805	3.737	3.117	2.602	2.709	2.345	2.505	2.847	2.138	2.803	2.325	2.938	2.494	2.939	3.078	2.666	1.702	2.178	2.661	2.642	2.565	3.269	2.675	2.986	2.448	2.601	2.667	2.958	3.508	2.942	3.231	2.717	2.875	2.885	1.805	3.737	3.117	2.602	2.709	2.345
c17	33	f	nmlGA	nml	Met+	14	2.565	2.641	2.619	1.902	3.641	2.906	2.508	2.568	2.52	2.076	2.685	1.912	2.328	2.8	2.931	2.485	2.725	2.592	2.545	1.513	2.04	2.469	2.53	2.491	2.562	2.408	2.841	2.32	2.689	2.521	2.653	3.873	2.415	3.066	2.565	2.641	2.619	1.902	3.641	2.906	2.508	2.568	2.52
c18	35	m	nmlGA	nml	Met+	16	2.726	2.672	2.628	2.164	3.378	2.943	2.604	2.949	2.531	2.306	2.772	2.381	2.613	2.908	2.836	2.323	2.657	2.926	2.355	1.856	2.218	2.443	2.587	2.646	2.712	2.525	2.771	2.241	3.01	2.655	2.741	3.977	2.64	3.217	2.726	2.672	2.628	2.164	3.378	2.943	2.604	2.949	2.531
c19	54	m	nmlGA	nml	Met+	16	2.943	2.788	2.849	1.87	3.762	2.771	2.514	2.771	2.36	2.25	2.976	1.883	2.472	2.967	2.865	2.494	2.749	2.859	2.773	1.519	2.183	2.456	2.443	2.559	2.33	2.593	2.694	2.478	2.947	2.614	2.946	3.882	2.464	2.981	2.943	2.788	2.849	1.87	3.762	2.771	2.514	2.771	2.36
c20	39	f	nmlGA	nml	Met+	16	2.489	2.52	2.531	1.898	3.494	2.804	2.488	2.596	2.582	2.195	2.659	2.007	2.387	2.53	2.409	2.423	2.482	2.779	2.434	1.693	1.996	2.439	2.497	2.446	2.609	2.381	2.606	2.245	2.608	2.479	2.795	3.816	2.476	3.014	2.489	2.52	2.531	1.898	3.494	2.804	2.488	2.596	2.582
c21	35	m	nmlGG	nml	Met-	15	2.369	2.756	2.644	2.133	3.665	2.71	2.356	2.598	2.135	2.083	2.555	2.054	2.42	2.584	3.033	2.416	2.506	3.005	2.473	1.575	2.188	2.473	2.575	2.421	2.949	2.393	2.676	2.324	2.745	2.381	2.79	4.065	2.63	2.995	2.369	2.756	2.644	2.133	3.665	2.71	2.356	2.598	2.135
c22	53	m	nmlGG	nml	Met-	16	2.588	2.419	2.499	1.663	3.822	2.919	2.329	2.707	2.005	2.056	2.629	2.047	2.27	2.662	2.587	2.03	2.442	2.578	2.406	1.183	1.64	2.317	2.088	2.153	2.17	2.402	2.554	2.147	2.719	2.3	2.736	3.79	2.227	2.701	2.588	2.419	2.499	1.663	3.822	2.919	2.329	2.707	2.005
c23	45	m	nmlGA	nml	Met+	18	2.164	2.283	1.748	1.54	2.28	2.3	1.652	2.556	1.95	1.532	2.265	1.635	2.26	2.51	2.784	1.633	2.362	1.905	1.714	1.839	1.386	1.867	1.41	1.71	2.378	1.993	2.011	1.64	2.502	2.12	2.643	3.324	2.393	2.343	2.164	2.283	1.748	1.54	2.28	2.3	1.652	2.556	1.95
c24	46	f	nmlGA	nml	Met+	21	2.641	2.08	2.612	1.996	3.492	2.721	2.392	2.77	2.151	2.166	2.796	2.182	2.259	2.706	2.723	2.247	2.551	2.643	2.633	1.849	1.982	2.355	2.496	2.424	2.677	2.377	2.604	2.197	2.573	2.448	2.218	3.898	2.599	3.037	2.641	2.08	2.612	1.996	3.492	2.721	2.392	2.77	2.151
c25	27	m	nmlGA	nml	Met+	18	2.616	2.797	2.79	1.884	3.298	2.849	2.488	2.727	1.855	2.269	2.604	1.909	2.488	2.786	2.732	2.444	2.649	2.939	2.452	1.488	2.236	2.486	2.62	2.521	2.876	2.462	2.829	2.372	3.073	2.596	3.121	3.577	2.301	2.926	2.616	2.797	2.79	1.884	3.298	2.849	2.488	2.727	1.855
c26	31	m	nmlGA	nml	Met+	16	2.764	2.877	2.72	1.704	4.045	2.885	2.6	2.899	2.471	2.221	2.889	2.001	2.568	3.007	2.598	2.363	2.751	3.045	2.509	1.365	2.16	2.644	2.667	2.52	2.86	2.495	2.832	2.288	2.9	2.577	2.812	3.646	2.807	2.913	2.764	2.877	2.72	1.704	4.045	2.885	2.6	2.899	2.471
c27	33	m	nmlAA	nml	Met+	16	2.559	2.262	2.654	1.897	3.686	2.575	2.463	2.698	2.368	2.058	2.586	1.82	2.237	2.717	2.32	2.219	2.687	2.873	2.474	1.491	2.18	2.362	2.432	2.325	2.13	2.324	2.539	2.149	2.728	2.48	3.05	3.972	2.741	3.102	2.559	2.262	2.654	1.897	3.686	2.575	2.463	2.698	2.368
c28	33	m	nmlGA	nml	Met+	16	2.452	2.295	2.599	1.778	3.508	2.855	2.524	2.882	2.296	2.01	2.728	1.971	2.389	2.859	2.639	2.232	2.682	2.869	2.516	1.468	2.026	2.454	2.569	2.446	2.55	2.489	2.761	2.345	2.774	2.6	2.969	3.551	2.532	2.975	2.452	2.295	2.599	1.778	3.508	2.855	2.524	2.882	2.296
c29	47	m	nmlGA	nml	Met+	16	2.391	1.863	2.41	1.633	3.363	2.64	2.335	2.71	1.943	2.119	2.437	1.885	2.189	2.715	2.418	2.263	2.39	2.569	2.222	1.348	1.99	1.633	2.248	2.254	2.194	2.234	2.461	2.025	2.646	2.325	2.655	3.572	2.039	2.732	2.391	1.863	2.41	1.633	3.363	2.64	2.335	2.71	1.943
c30	38	m	nmlGG	nml	Met-	22	2.7	2.285	2.578	2.011	2.944	2.687	2.559	2.802	2.376	1.978	2.781	1.911	2.383	2.908	2.745	2.439	2.64	2.631	2.62	1.828	2.129	2.393	2.635	2.389	2.33	2.506	2.744	2.252	3.034	2.769	3.015	3.896	2.745	2.962	2.7	2.285	2.578	2.011	2.944	2.687	2.559	2.802	2.376
c31	54	m	nmlGA	nml	Met+	16	2.602	2.232	2.56	1.427	3.247	2.581	2.375	2.731	2.097	1.804	2.634	1.576	1.979	2.873	2.402	1.704	2.469	2.81	2.476	1.226	1.956	2.262	2.087	2.305	2.25	2.351	2.594	2.219	2.817	2.404	2.411	3.26	2.314	2.688	2.602	2.232	2.56	1.427	3.247	2.581	2.375	2.731	2.097
c32	39	m	nmlGG	nml	Met-	16	2.88	2.543	2.562	1.634	3.396	2.44	2.442	2.719	2.169	2.097	2.732	1.63	2.22	2.831	2.591	2.226	2.602	2.613	2.523	1.283	2.018	2.362	2.525	2.411	2.499	2.501	2.771	2.298	2.876	2.497	2.707	3.582	2.249	3.024	2.88	2.543	2.562	1.634	3.396	2.44	2.442	2.719	2.169
c33	40	m	nmlGG	nml	Met-	12	2.344	2.401	2.668	1.88	3.33	2.655	2.521	2.787	2.409	2.203	2.625	2.072	2.121	2.454	2.461	2.43	2.678	2.754	2.564	1.651	2.106	2.419	2.603	2.529	2.25	2.472	2.735	2.303	2.561	2.472	2.966	3.606	2.383	2.976	2.344	2.401	2.668	1.88	3.33	2.655	2.521	2.787	2.409
c34	32	m	nmlGG	nml	Met-	16	2.634	2.383	2.61	1.894	2.945	2.685	2.621	2.767	2.363	2.199	2.734	2.076	2.706	2.612	2.79	2.329	2.611	2.701	2.512	1.536	2.322	2.114	2.436	2.421	2.728	2.483	2.845	2.269	2.793	2.693	3.238	4.072	2.46	3.018	2.634	2.383	2.61	1.894	2.945	2.685	2.621	2.767	2.363
c35	48	m	nmlAA	nml	Met+	16	2.517	2.686	2.636	1.981	2.815	3.023	2.401	2.894	2.421	2.178	2.688	2.124	2.724	2.778	2.597	2.376	2.723	2.643	2.732	1.672	2.057	2.543	2.588	2.424	2.798	2.534	2.804	2.173	2.753	2.532	2.867	3.753	2.4	3.116	2.517	2.686	2.636	1.981	2.815	3.023	2.401	2.894	2.421
c36	53	f	nmlGA	nml	Met+	16	2.719	2.822	2.557	1.844	3.804	2.768	2.517	2.891	2.353	2.283	2.552	1.826	2.175	2.43	2.788	2.551	2.477	2.511	2.398	1.521	2.222	2.703	2.45	2.555	2.44	2.464	2.852	2.397	2.674	2.564	3.141	3.714	2.837	3.087	2.719	2.822	2.557	1.844	3.804	2.768	2.517	2.891	2.353
c37	37	m	nmlGG	nml	Met-	16	2.415	2.991	2.608	2.204	3.085	2.809	2.55	2.637	2.42	2.157	2.642	1.905	2.382	2.678	2.711	2.335	2.597	2.675	2.575	1.62	2.079	2.628	2.483	2.564	2.885	2.499	2.605	2.455	2.773	2.607	2.858	4.07	2.961	2.993	2.415	2.991	2.608	2.204	3.085	2.809	2.55	2.637	2.42
c38	39	m	nmlGG	nml	Met-	16	2.846	1.949	2.738	1.964	3.169	2.687	2.593	2.701	2.65	2.262	2.766	2.111	2.327	2.637	2.619	2.434	2.688	2.635	2.545	1.703	2.157	2.135	2.603	2.491	2.322	2.525	2.665	2.272	2.686	2.544	2.77	3.698	2.503	2.979	2.846	1.949	2.738	1.964	3.169	2.687	2.593	2.701	2.65
c39	54	m	nmlGA	nml	Met+	18	2.792	2.534	2.66	1.951	3.474	2.886	2.417	2.573	2.234	2.214	2.805	2.138	2.561	2.694	2.843	2.403	2.725	2.836	2.547	1.636	2.082	2.574	2.626	2.37	2.966	2.631	2.677	2.252	2.903	2.564	3.102	4.251	2.687	3.297	2.792	2.534	2.66	1.951	3.474	2.886	2.417	2.573	2.234
c40	32	m	nmlGG	nml	Met-	18	2.631	2.687	2.798	1.744	2.879	2.829	2.669	2.664	2.475	2.211	2.741	1.898	2.464	2.67	2.618	2.493	2.774	2.938	2.586	1.684	2.173	2.53	2.634	2.424	3.024	2.583	2.922	2.262	2.781	2.502	2.626	3.135	2.781	2.804	2.631	2.687	2.798	1.744	2.879	2.829	2.669	2.664	2.475
c41	40	m	nmlGA	nml	Met+	16	2.52	2.24	2.571	1.916	3.398	2.632	2.514	2.747	2.34	2.281	2.794	1.947	2.269	2.723	2.575	2.394	2.39	2.488	2.291	1.557	2.061	2.478	2.352	2.45	2.225	2.455	2.604	2.29	2.68	2.449	2.235	3.581	2.464	2.847	2.52	2.24	2.571	1.916	3.398	2.632	2.514	2.747	2.34
c43	33	m	nmlGA	nml	Met+	18	2.551	2.462	2.551	1.942	3.038	2.681	2.412	2.683	2.224	1.999	2.74	2.152	2.431	2.843	2.475	2.449	2.538	2.888	2.56	1.546	2.112	2.355	2.482	2.516	2.65	2.515	2.626	2.243	2.918	2.604	2.406	3.697	2.511	3.125	2.551	2.462	2.551	1.942	3.038	2.681	2.412	2.683	2.224
c44	42	m	nmlGG	nml	Met-	18	2.855	2.415	2.645	1.738	3.281	2.68	2.486	2.594	2.196	2.069	2.574	1.987	2.403	2.745	2.471	2.432	2.645	2.579	2.606	1.386	2.257	2.153	2.557	2.273	2.905	2.424	2.626	2.201	2.807	2.533	2.826	4.009	2.85	3.164	2.855	2.415	2.645	1.738	3.281	2.68	2.486	2.594	2.196
c45	43	m	nmlGA	nml	Met+	16	2.625	2.395	2.466	2.05	3.711	2.707	2.426	2.629	2.316	2.274	2.597	2.198	2.063	2.973	2.431	2.303	2.551	2.678	2.2	1.921	2.147	2.344	2.573	2.314	2.233	2.386	2.524	2.305	2.759	2.582	2.217	4.011	2.273	2.742	2.625	2.395	2.466	2.05	3.711	2.707	2.426	2.629	2.316
c46	30	m	nmlAA	nml	Met+	16	2.748	2.453	2.635	1.722	3.28	2.924	2.496	2.805	2.298	2.065	2.863	2.084	2.562	2.768	2.909	2.341	2.782	2.59	2.533	1.356	2.009	2.425	2.532	2.46	2.778	2.473	2.824	2.256	2.842	2.578	2.802	4.326	2.47	3.229	2.748	2.453	2.635	1.722	3.28	2.924	2.496	2.805	2.298
c47	30	m	nmlGG	nml	Met-	16	2.763	2.642	2.691	1.954	3.699	2.845	2.42	2.798	2.253	2.242	2.858	2.002	2.287	2.87	2.683	2.5	2.679	2.948	2.53	1.633	2.141	2.795	2.634	2.509	2.475	2.505	2.778	2.31	3.086	2.573	3.115	3.895	2.297	3.221	2.763	2.642	2.691	1.954	3.699	2.845	2.42	2.798	2.253
c48	45	m	nmlGA	nml	Met+	16	2.92	2.42	2.862	2.014	3.51	2.942	2.627	2.956	2.464	2.215	2.796	2.12	2.35	2.716	2.799	2.243	2.852	3.269	2.743	1.848	2.067	2.359	2.656	2.655	2.827	2.576	2.921	2.296	2.833	2.452	2.506	4.354	2.54	3.147	2.92	2.42	2.862	2.014	3.51	2.942	2.627	2.956	2.464
c49	32	m	nmlGA	nml	Met+	16	2.632	2.919	2.644	1.968	2.891	2.836	2.594	3.005	2.484	2.267	2.78	2.194	2.619	2.855	2.512	2.36	2.567	2.931	2.393	2.044	2.152	2.495	2.595	2.507	3.048	2.516	2.719	2.293	2.851	2.563	2.869	3.819	2.535	3.221	2.632	2.919	2.644	1.968	2.891	2.836	2.594	3.005	2.484
c50	42	m	nmlGA	nml	Met+	18	2.642	2.363	2.645	1.982	3.577	2.651	2.443	2.71	2.292	2.066	2.578	2.005	2.147	2.81	2.633	2.311	2.553	2.446	2.462	1.681	2.031	2.081	2.409	2.332	2.441	2.462	2.682	2.267	2.979	2.56	2.545	3.463	2.501	2.751	2.642	2.363	2.645	1.982	3.577	2.651	2.443	2.71	2.292
c51	31	m	nmlGA	nml	Met+	16	2.716	2.833	2.865	2.041	3.769	2.943	2.479	2.984	2.51	2.267	2.939	2.218	2.602	3.017	2.671	2.364	2.905	2.629	2.685	1.741	2.225	2.605	2.649	2.325	3.037	2.618	2.959	2.311	2.974	2.693	2.892	3.337	2.59	2.977	2.716	2.833	2.865	2.041	3.769	2.943	2.479	2.984	2.51
[truncated: 26 more columns]
