# Supplementary material for: The brain-derived neurotrophic factor Val66Met polymorphism increases segregation of structural correlation networks in healthy adult brains
Source: PeerJ. 2020 Aug 5;8:e9632. doi: 10.7717/peerj.9632 (PMC7414771; doi:10.7717/peerj.9632)
Supplement: Supplemental Information 1 [file peerj-08-9632-s001.zip › SupplementalFile_Code_and_Data/HeatMapGeneration_v201911.R]

# 参考サイト
# http://www.sthda.com/english/wiki/ggplot2-quick-correlation-matrix-heatmap-r-software-and-data-visualization
# http://www.sthda.com/english/wiki/correlation-matrix-a-quick-start-guide-to-analyze-format-and-visualize-a-correlation-matrix-using-r-software
#
# igraph obj -> from-to-weight dataframe -> NODE_i-TO_NODE-WIGHT dataframe -> ggplot heatmap
#
# 上半分だけ表示、目盛りラベルあり、カラーバーを右に

getHeatMapFromIgraphObj <- function(g, zero_to_one_scale = T, debug=F){

    source("utils_net.R")
    #g <- sortNodes(g)

    #
    #igraphオブジェクトをEdgeListデータフレームに変換
    #
    df_from_igraph_obj <- as_data_frame (g, what="edges")
    
    cat(" Data Frame generated from igraph object", "\n")
    #print(head(df_from_igraph_obj))
    #cat(":", "\n")
    #print(tail(df_from_igraph_obj))
    
    #print(df_from_igraph_obj)
    
    #cat("ncol(df)=", ncol(df), "\n")
    #cat("rownames(df)=", rownames(df) , "\n")
    #cat("colnames(df)=", colnames(df), "\n")
    #cat("df$from=" , df$from, "\n")
    #cat("\n")
    #cat("df$to=" , df$to, "\n")
    #cat("\n")

    #
    # HeatMap用のデータフレームを構築する
    #ヒートマップ描画用のデータフレームを組み立ててゆく
    #dfとしてロードされたエッジリストに存在するノード間についてはdf$weightを割り当て
    #リストにないノード間にはweight=0のエッジを張る
    from_nodes <- c()
    from_node_numbers <- c()

    to_nodes <- c()
    to_node_numbers <- c()

    weight_values <- c()

    # 84 areas
    node_name_list_84 <- c(
        "L_BSTS", "L_CACG", "L_CMFG", "L_CU", "L_EC", "L_FG", "L_IPG", "L_ITG", 
        "L_ICG", "L_LOG", "L_LOFG", "L_LG", "L_MOFG", "L_MTG", "L_PHIG", "L_PaCG", 
        "L_POP", "L_POR", "L_PTR", "L_PCAL", "L_PoCG", "L_PCG", "L_PrCG", "L_PCU", 
        "L_RACG", "L_RMFG", "L_SFG", "L_SPG", "L_STG", "L_SMG", "L_FP", "L_TP", 
        "L_TTG", "L_IN", "L_CER", 
        "L_TH", "L_CA", "L_PU", "L_PA", "L_HI", "L_AM", "L_AC", 
        "R_TH", "R_CA", "R_PU", "R_PA", "R_HI", "R_AM", "R_AC", 
        "R_BSTS", "R_CACG", "R_CMFG", "R_CU", "R_EC", "R_FG", "R_IPG", "R_ITG", 
        "R_ICG", "R_LOG", "R_LOFG", "R_LG", "R_MOFG", "R_MTG", "R_PHIG", "R_PaCG", 
        "R_POP", "R_POR", "R_PTR", "R_PCAL", "R_PoCG", "R_PCG", "R_PrCG", "R_PCU", 
        "R_RACG", "R_RMFG", "R_SFG", "R_SPG", "R_STG", "R_SMG", "R_FP", "R_TP", 
        "R_TTG", "R_IN", "R_CER")
    
    # 68 areas
    node_name_list_68 <- c(
        "L_BSTS", "L_CACG", "L_CMFG", "L_CU", "L_EC", "L_FG", "L_IPG", "L_ITG", 
        "L_ICG", "L_LOG", "L_LOFG", "L_LG", "L_MOFG", "L_MTG", "L_PHIG", "L_PaCG", 
        "L_POP", "L_POR", "L_PTR", "L_PCAL", "L_PoCG", "L_PCG", "L_PrCG", "L_PCU", 
        "L_RACG", "L_RMFG", "L_SFG", "L_SPG", "L_STG", "L_SMG", "L_FP", "L_TP", 
        "L_TTG", "L_IN",  
        "R_BSTS", "R_CACG", "R_CMFG", "R_CU", "R_EC", "R_FG", "R_IPG", "R_ITG", 
        "R_ICG", "R_LOG", "R_LOFG", "R_LG", "R_MOFG", "R_MTG", "R_PHIG", "R_PaCG", 
        "R_POP", "R_POR", "R_PTR", "R_PCAL", "R_PoCG", "R_PCG", "R_PrCG", "R_PCU", 
        "R_RACG", "R_RMFG", "R_SFG", "R_SPG", "R_STG", "R_SMG", "R_FP", "R_TP", 
        "R_TTG", "R_IN")
    
    
    # 4 areas for test
    node_name_list_4 <- c(
        "L_BSTS", "L_CACG", "L_CMFG", "L_CU")
    
    #node_name_list <- node_name_list_84
    node_name_list <- node_name_list_68
    #node_name_list <- node_name_list_4

    
    edge_numbers <- c()
    counter_i <- 0
    counter_j <- 0
    for(i in node_name_list){
        counter_i <- counter_i + 1

        for(j in node_name_list){
            counter_j <- counter_j + 1

            edge_number <- (counter_i-1) * length(node_name_list) + counter_j
            edge_numbers <- c(edge_numbers, edge_number)

            from_nodes <- c(from_nodes, i)
            from_node_numbers <- c(from_node_numbers, counter_i)

            to_nodes <- c(to_nodes, j)
            to_node_numbers <- c(to_node_numbers, counter_j)

            # 対角線に対して対象な値が存在するなら取り入れる
            
            #print(df_from_igraph_obj[df_from_igraph_obj$from==i & df_from_igraph_obj$to==j,])
            
            weight <- df_from_igraph_obj[df_from_igraph_obj$from==i & df_from_igraph_obj$to==j,]$weight
            if(debug) cat("weight=", weight, "\n")
            
            t_weight <- df_from_igraph_obj[df_from_igraph_obj$from==j & df_from_igraph_obj$to==i,]$weight #対角線に対して対称な値
            if(debug) cat("t_weight=", t_weight, "\n")
            
            
            # debug用
            #if(i=="R_STG" && j=="R_TTG"){
            #    cat("i=", i , " ", "j=", j, "\n") #iやjにはノード名が入る
            #    cat("df[df$from==i & df$to==j,]$weight=" , df[df$from==i & df$to==j,]$weight, "\n")
            #    #cat("df$to=" , df$to, "\n")
            #    #cat("df$from=" , df$from, "\n")
            #    cat("length(weight)=", length(weight), "\n")
            #}
            
            if(length(weight)!=0){
                #cat("weight=", weight, "\n")
                #weightに値が入っているなら
                weight_values <- c(weight_values, weight)
            }else if(length(t_weight)!=0){
                #cat("t_weight=", t_weight, "\n")
                #t_weightに値が入っているなら
                weight_values <- c(weight_values, t_weight)
            }else{
                weight_values <- c(weight_values, 0)
            }
        }
        #cat("from_nodes", "(length(from_nodes)=", length(from_nodes),")" ,"\n")
        #cat("weight_values", "(length(weight_values)=", length(weight_values),")" ,"\n") 
        counter_j <- 0
    }
    
    cat("from_nodes", "(length(from_nodes)=", length(from_nodes),")" ,"\n")
    #print(from_nodes)
    cat("from_node_numbers", "(length(from_node_numbers)=", length(from_node_numbers),")" ,"\n")
    #print(from_node_numbers)
    cat("to_nodes", "(length(to_nodes)=", length(to_nodes),")" ,"\n") 
    #print(to_nodes)
    cat("to_node_numbers", "(length(to_node_numbers)=", length(to_node_numbers),")" ,"\n") 
    #print(to_node_numbers)
    cat("edge_numbers", "(length(edge_numbers)=", length(edge_numbers),")" ,"\n") 
    #print(edge_numbers)
    cat("weight_values", "(length(weight_values)=", length(weight_values),")" ,"\n") 
    #print(weight_values)
    
    
    cat("#---------------------- Before Modification -----------------------#", "\n")
    df_for_plot <- data.frame(
        FROM_NODE=from_nodes, FROM_NODE_NUM=from_node_numbers ,
        TO_NODE=to_nodes, TO_NODE_NUM=to_node_numbers, 
        EDGE_NUMBER=edge_numbers, WEIGHT=weight_values)
    if(debug) cat("df_for_plot: ", "\n")
    if(debug) cat("nrow(df_for_plot)=", nrow(df_for_plot), "\n")
    #print(df_for_plot)
    if(debug) print(head(df_for_plot))
    if(debug) print(tail(df_for_plot))
    cat("\n")
    cat("#------------------------------------------------------------------#", "\n")

    #
    # データフレームの加工
    #
    new_weight_values <- c()
    for(i in 1:nrow(df_for_plot)){
        old_weight_value <- df_for_plot$WEIGHT[i]
        #cat("df_for_plot$FROM_NODE_NUM[i]=" ,df_for_plot$FROM_NODE_NUM[i] , "\n")
        #cat("df_for_plot$TO_NODE_NUM[i]=" ,df_for_plot$TO_NODE_NUM[i] , "\n")
        if(df_for_plot$FROM_NODE_NUM[i] < df_for_plot$TO_NODE_NUM[i]){
            #対角線よりも下にある値
            #new_weight_values <- c(new_weight_values, NA)  # NAを割り当てる
            #new_weight_values <- c(new_weight_values, 1)  # 1を割り当てる
            new_weight_values <- c(new_weight_values, old_weight_value) #変更を加えない
        }else if(df_for_plot$FROM_NODE_NUM[i] == df_for_plot$TO_NODE_NUM[i]){
            #対角線上にある値
            new_weight_values <- c(new_weight_values, NA)  # NAを割り当てる
            #new_weight_values <- c(new_weight_values, 1)  # 1を割り当てる
            #new_weight_values <- c(new_weight_values, old_weight_value) #変更を加えない
        }else{
            #対角線よりも上にある値
            #new_weight_values <- c(new_weight_values, NA)  # NAを割り当てる
            #new_weight_values <- c(new_weight_values, 1)  # 1を割り当てる
            new_weight_values <- c(new_weight_values, old_weight_value) #変更を加えない
        }

    }
    #cat("length(weight_values)=", length(weight_values), "\n")
    #cat("length(new_weight_values)=", length(new_weight_values), "\n")
    df_for_plot <- data.frame(
        FROM_NODE=from_nodes, FROM_NODE_NUM=from_node_numbers ,
        TO_NODE=to_nodes, TO_NODE_NUM=to_node_numbers, 
        EDGE_NUMBER=edge_numbers, WEIGHT=new_weight_values)

    cat("#----------------------- After Modification -----------------------#", "\n")
    if(debug) cat("df_for_plot: ", "\n")
    if(debug) cat("nrow(df_for_plot)=", nrow(df_for_plot), "\n")
    #print(df_for_plot)
    if(debug) print(head(df_for_plot))
    if(debug) print(tail(df_for_plot))
    cat("\n")
    cat("#------------------------------------------------------------------#", "\n")
    
    #
    # HeatMapの基本プロット
    # Finished correlation matrix heatmap
    #
    if(!require(scales)) install.packages("ggplot2")
    library(ggplot2)
    
    # カラースケール
    color_scale <- colorRampPalette(c(muted("blue"), "green", "red"))(100)
    #color_scale <- colorRampPalette(c("#ffeda0", "#feb24c", "#f03b20"))(100)
    
    # Create a ggheatmap
    #p <- ggplot(data = df_for_plot, aes(y=reorder(FROM_NODE,EDGE_NUMBER) , x=reorder(TO_NODE, EDGE_NUMBER), fill = WEIGHT))
    p <- ggplot(data = df_for_plot, 
                aes(y=reorder(FROM_NODE,EDGE_NUMBER) , x=reorder(TO_NODE, EDGE_NUMBER), fill = WEIGHT))
    p <- p + geom_tile(color = "white")
    p <- p + scale_fill_gradientn( colors = color_scale, name="")
    p <- p + theme_minimal()
    p <- p + theme(axis.text.x = element_text(angle = 90, vjust = 0.5, size = 8, hjust = 0.5))
    p <- p + coord_fixed()


    #
    # 各マスに値を書き込む
    # Add correlation coefficients on the heatmap
    #
    # Use geom_text() to add the correlation coefficients on the graph
    # Use a blank theme (remove axis labels, panel grids and background, and axis ticks)
    # Use guides() to change the position of the legend title
    #p <- p + geom_text(aes(FROM_NODE, TO_NODE, label = WEIGHT), color = "black", size = 4)

    #
    # 凡例
    #
    p <- p + theme(
        axis.title.x = element_blank(),
        axis.title.y = element_blank(),
        panel.grid.major = element_blank(),
        panel.border = element_blank(),
        panel.background = element_blank(),
        axis.ticks = element_blank(),
        legend.justification = c(1, 0),
        #legend.position = c(0.625, 0.75), #グラフ内に置く
        legend.position = "right", #グラフの外に置く
        legend.direction = "vertical"#,
        #legend.background=element_rect(fill="white", colour="black")
    )
    #p <- p + theme( axis.text.x = element_text(angle=60, hjust=1, vjust=1, size=rel(0.7) ) )
    p <- p + guides(
        fill = guide_colorbar(barwidth = 2, #カラーバーの幅
        barheight = 53, #カラーバーの高さ
        title.position = "left",
        title.hjust = 0.5
    ))
    
    plot(p)
    
    return(p)
}
