# Supplementary material for: The brain-derived neurotrophic factor Val66Met polymorphism increases segregation of structural correlation networks in healthy adult brains
Source: PeerJ. 2020 Aug 5;8:e9632. doi: 10.7717/peerj.9632 (PMC7414771; doi:10.7717/peerj.9632)
Supplement: Supplemental Information 1 [file peerj-08-9632-s001.zip › SupplementalFile_Code_and_Data/PowerAnalysisTool_1_for_Permutation_20200606.R]

# ヒストグラム描画用関数（その１）
# 
# Purpose: 
#     Permutationシミュレーション等で得られた値をプロットするための関数。
#     両群に差がないと仮定したPermutationシミュレーションから得た代表値群の差をプロットし、観測値差と比較するためのもの。
#
# Arguments:
#     - OBS_VAL_A: A群の観測値。
#     - OBS_VAL_B: B群の観測値。
#     - SIM_VALS_H0_A: Permutation等で得られたSurrogateなA群のシミュレーション値。ベクトルで渡す。
#     - SIM_VALS_H0_B: Permutation等で得られたSurrogateなB群のシミュレーション値。ベクトルで渡す。
#     - alternative: two.sided", "less", or "greater"。
#     - MEASURE_NAME: 特徴量の名前。ここに「○○」と代入すると、タイトルが「○○〜」となり、X軸名は「Δ○○」と表示される。
#     - GROUP_A_NAME: タイトル名の一部として使われる。
#     - GROUP_B_NAME: タイトル名の一部として使われる。 
#
plotSimulationResults_H0 <- function(
                            OBS_VAL_A, OBS_VAL_B, 
                            SIM_VALS_H0_A, SIM_VALS_H0_B, 
                            alternative="two-sided",
                            MEASURE_NAME="Measure", 
                            GROUP_A_NAME="GroupA", GROUP_B_NAME="GroupB",
                            debug=F){
    
    cat("-------- Start plotSimulationResults()... --------", "\n")
    
    OBS_DIFF_VALUE <- OBS_VAL_A - OBS_VAL_B
    SIM_DIFF_VALS_H0 <- SIM_VALS_H0_A - SIM_VALS_H0_B
    
    is_one_sided <- F 
    is_two_sided <- F 
    is_greater <- F
    is_less <- F
    if(alternative=="one-sided"){
        is_one_sided <- T
        if(OBS_DIFF_VALUE >= 0) is_greater <- T
        if(OBS_DIFF_VALUE < 0) is_less <- T
     }else if(alternative=="two-sided"){
        is_two_sided <- T
        if(OBS_DIFF_VALUE >= 0) is_greater <- T
        if(OBS_DIFF_VALUE < 0) is_less <- T
     }else{
         stop(" Please enter 'two-sided' or 'one-sided' into the 'alternative' !")
     }
    
    # https://luisdva.github.io/rstats/Diverging-bar-plots/ 
    # long-form vegetation survey data
    # these data should more or less reflect the vegetation patterns at "Quebrada de Cordoba", Chile
    library(dplyr)
    library(ggplot2)
    library(extrafont)
    #devtools::install_github('bart6114/artyfarty')
    library(artyfarty)
    

    ##################################################################################
    # Step 1. 共通の区分で構成されたヒストグラムの作りデータフレームを加工・取得する #
    ##################################################################################
    # ヒストグラム区分幅を制御したり、体裁を整えるため、
    # 一旦、仮描写して、本描写するという手間をかける。
    # 
    # この方法は２つのヒストグラムを１つのグラフ内に描くことに応用可能。
    # （ヒント：２つのヒストグラムのX軸を揃えるべく、
    # ２つのベクトルから共通のbinwidthで構成された一時的なヒストグラムを２つ作り、
    # それらのDaraFrame表現をつかって、同一区分でのカウント数を得る。
    # 続いて、２つのベクトル全体での最大値と最小値を把握し、binwidthを、
    # データの端に DUMMY_MIN と DUMMY_MAX で目印をつけてからggplotする。）
    df_H0 <- data.frame(
            HypoType=rep("H0", length(SIM_DIFF_VALS_H0)), 
            VALS=SIM_DIFF_VALS_H0 )

    # ヒストグラムの区分幅を決める
    bin_count <- 30
    value_range <- range( SIM_DIFF_VALS_H0 ) #ここに２つの数列を入れれば、共通区画で描ける。
    if(debug) cat("value_range of SIM_DIFF_VALS_H0:", value_range, "\n")
    BIN_WIDTH <- diff(value_range)/ bin_count
     if(debug) cat("BIN_WIDTH=", BIN_WIDTH, "\n")

    # 数列の最小値を１区分下回る DUMMY_MIN、数列の最大値を１区分上回る DUMMY_MAX を用意して
    # df_H0$VALSにくっつけての幅を揃える。
    if(debug) cat("min=", value_range[1], "\n")
    if(debug) cat("max=", value_range[2], "\n")
    DUMMY_MIN <- value_range[1] - BIN_WIDTH
    DUMMY_MAX <- value_range[2] + BIN_WIDTH
    if(debug) cat("DUMMY_MIN=", DUMMY_MIN, "\n")
    if(debug) cat("DUMMY_MAX=", DUMMY_MAX, "\n")          
    df_H0 <- rbind( df_H0, data.frame(HypoType=c("H0", "H0"), VALS=c(DUMMY_MIN, DUMMY_MAX) ) )

    # histgramの各区分のカウント数がまとめられたDataFrameを得るために一度ggplotでhistgramを描く
    g_H0 <- ggplot( df_H0, aes(x=VALS) ) + geom_histogram(binwidth=BIN_WIDTH)
    #plot(g_H0)
    df_hist_H0 <- ggplot_build(g_H0)$data[[1]]
    #print(df_hist_H0)
    
    # histgramから得たDataFrameを使って、
    # 'HypoType' 'Delta' 'Count' の列からなるDataFrameを再構築する
    
    # dummy_minとdummy_maxに相当する行を削除する
    df_hist_H0 <- df_hist_H0[c(-1, -nrow(df_hist_H0)),]

    # データフレーム再構築
    df <- data.frame( 
        HypoType=c( rep("H0", nrow(df_hist_H0)) ),        
        Delta= as.factor(round(df_hist_H0$x, 2)), 
        Count=c( df_hist_H0$count),
        xmax=c( df_hist_H0$xmax),
        xmin=c( df_hist_H0$xmin),
        ymax=c( df_hist_H0$ymax),
        ymin=c( df_hist_H0$ymin))
    if(debug) cat("df:", "\n")  
    if(debug) print(df)
    if(debug) cat("Delta", "\n")
    if(debug) print(df$Delta)

    ###############################
    # Step 2. Type I error の計算 #
    ###############################
    cat(MEASURE_NAME, "","\n")
    cat("    Observed:", "\n")
    cat("    ", GROUP_A_NAME, " ", OBS_VAL_A, "   ", GROUP_B_NAME, " ", OBS_VAL_B, "\n")
    cat("    ", "OBS_DIFF_VALUE:", OBS_DIFF_VALUE, "\n")

    #cat("    H0:", "\n")    
    #cat("    ", GROUP_A_NAME, ": mean=", mean(SIM_VALS_H0_A),"    sd=", sd(SIM_VALS_H0_A), "\n")
    #cat("    ", GROUP_B_NAME, ": mean=", mean(SIM_VALS_H0_B),"    sd=", sd(SIM_VALS_H0_B), "\n")

    # One-Sided Test も想定しているので、OBS_DIFF_VALUEが正の場合と負の場合とで計算の仕方を切り替える
    
    # Type I error rate
    # 両群の母集団はis_two_sided同一という前提（両群の代表値に差がないという前提）下で考えたときに、
    # 観測値以上の差が生じる(Met+＞Met-らしくなる)確率が
    # Type I error ( α error )。
    # Δ=0 という仮説が、間違っている確率。間違ったH0を野放しにする確率。
    if(is_one_sided == T){
        if(OBS_DIFF_VALUE >= 0){
            bigger_than_obs_area <-  length(which(SIM_DIFF_VALS_H0 >= OBS_DIFF_VALUE))
            exceeded_area <- bigger_than_obs_area
        }else{
            smaller_than_obs_area <-  length(which(SIM_DIFF_VALS_H0 < OBS_DIFF_VALUE))
            exceeded_area <- smaller_than_obs_area
        }
    }
    if(is_two_sided == T){
            bigger_than_obs_area <-  length(which( abs(SIM_DIFF_VALS_H0) >= abs(OBS_DIFF_VALUE) ))
            exceeded_area <- bigger_than_obs_area
    }
    
    TypeIErrorRate <-  exceeded_area / length(SIM_DIFF_VALS_H0) 
    cat("Type I error rate: ", TypeIErrorRate, "\n")

    ############################################################
    # Step 4. その他ヒストグラム描画に必要な数値を計算しておく #
    ############################################################
    Ymax <- max(df$Count)
    Ymin <- min(df$Count)

    Xmax <- DUMMY_MAX
    Xmin <- DUMMY_MIN

    BinWidth_on_Graph <- 1

    RightEnd_on_Graph <- (max(DUMMY_MAX, abs(OBS_DIFF_VALUE) ) - DUMMY_MIN)/BIN_WIDTH + BinWidth_on_Graph
    if(debug) cat("    RightEnd_of_Graph:", RightEnd_on_Graph, "(", (max(DUMMY_MAX, abs(OBS_DIFF_VALUE) ) - DUMMY_MIN), ")", "\n")
    LeftEnd_on_Graph <- (min(DUMMY_MIN, -abs(OBS_DIFF_VALUE) ) - DUMMY_MIN)/BIN_WIDTH - BinWidth_on_Graph
    if(debug) cat("    LeftEnd_of_Graph:", LeftEnd_on_Graph, "(", (min(DUMMY_MIN, -abs(OBS_DIFF_VALUE) ) - DUMMY_MIN),")", "\n")

    Zero_on_Graph <- (0-DUMMY_MIN)/BIN_WIDTH
    if(debug) cat("    Zero_on_Graph:", Zero_on_Graph, "(", 0 ,")" ,"\n")

    Obs1_on_Graph <- (OBS_DIFF_VALUE-DUMMY_MIN)/BIN_WIDTH
    if(debug) cat("    Obs1_on_Graph:", Obs1_on_Graph, "(",  OBS_DIFF_VALUE, ")", "\n")
    
    Obs2_on_Graph <- ((-OBS_DIFF_VALUE)-DUMMY_MIN)/BIN_WIDTH
    if(debug) cat("    Obs2_on_Graph:", Obs2_on_Graph, "(", (-OBS_DIFF_VALUE), ")", "\n")

    ############################################
    # Step 5. geom_barを使ってヒストグラム描画 #
    ############################################
    
    char_size <- 6
    
    #-------------------------------↓H0 Histogram↓-------------------------------#
    # 両群の母集団は同一という前提下での、両群の差の分布を分析
    g <- ggplot(df[df$HypoType=="H0", ], aes(x=Delta, y=Count))        
    g <- g + geom_bar(stat="identity",position="identity", alpha=0.3, colour="black", fill="gray") 
    
    # Observed Diff. label
    g <- g + geom_text(label="obs. diff.", x= Obs1_on_Graph+1*2.5, y=Ymax, angle=0, colour="black", size=char_size, family="serif")
    
    # Type I Error 網掛け
    if(is_one_sided){

        if(Obs1_on_Graph >= Zero_on_Graph){
            shade_min <- Obs1_on_Graph            
            shade_max <- (Xmax-DUMMY_MIN)/BIN_WIDTH
            error_label_x <- RightEnd_on_Graph-6*1    
        }else{
            shade_max <- Obs1_on_Graph
            shade_min <- (Xmin-DUMMY_MIN)/BIN_WIDTH
            error_label_x <- LeftEnd_on_Graph+6*1
        }
        #error_label_x <- RightEnd_on_Graph-5*1   
        obs_line_x <-  Obs1_on_Graph
        cat("shade_max:", shade_max, "\n")
        cat("shade_min:", shade_min, "\n")
        
        # Shade
        g <- g + annotate("rect", xmin=shade_min, xmax=shade_max, ymin=0, ymax=Ymax, fill="blue", alpha=0.05) 
 
        # obs line 
        g <- g + annotate("rect", xmin=obs_line_x, xmax=obs_line_x + 0.1, ymin=0, ymax=Ymax, fill="black", alpha=0.75)

        # p-value label
        g <- g + geom_text(
            label=paste("p-value \n= ", round(TypeIErrorRate, 3), sep=""), 
            x=error_label_x - 1*2 , y=Ymax*0.55, size=char_size,  
            colour="black", family="serif")  

        # One-sided Test Label
        g <- g + geom_text(
            label="One-sided test", 
            x= error_label_x - 1*2, y=Ymax*0.45, angle=0, size=char_size*0.75, 
            colour="darkgray", family="serif") 

    }else if(is_two_sided){

        # Shade 1
        if(Obs1_on_Graph >= Zero_on_Graph){
            shade_min <- Obs1_on_Graph            
            shade_max <- RightEnd_on_Graph
        }else{
            shade_max <- Obs1_on_Graph
            shade_min <- LeftEnd_on_Graph
        } 
        cat("shade_min:", shade_min, "\n")
        cat("shade_max:", shade_max, "\n")
        g <- g + annotate("rect", xmin=shade_min, xmax=shade_max, ymin=0, ymax=Ymax, fill="blue", alpha=0.05)  
        
        # obs line 1
        obs_line_x <-  Obs1_on_Graph
        g <- g + annotate("rect", xmin=obs_line_x, xmax=obs_line_x + 0.1, ymin=0, ymax=Ymax, fill="black", alpha=0.75)

        # Shade 2
        if(Obs2_on_Graph < Zero_on_Graph){
            shade_max <- Obs2_on_Graph            
            shade_min <- LeftEnd_on_Graph
        }else{# Obs2_on_Graph > Zero_on_Graph
            shade_min <- Obs2_on_Graph
            shade_max <- RightEnd_on_Graph
        }
        cat("shade_min:", shade_min, "\n")
        cat("shade_max:", shade_max, "\n")
        g <- g + annotate("rect", xmin=shade_min, xmax=shade_max, ymin=0, ymax=Ymax, fill="blue", alpha=0.05)  
        
        # obs line 2
        obs_line_x <- Obs2_on_Graph
        g <- g + annotate("rect", xmin=obs_line_x, xmax=obs_line_x + 0.1, ymin=0, ymax=Ymax, fill="black", alpha=0.75)
     
        # p-value label
        error_label_x <- RightEnd_on_Graph-5*1    
        g <- g + geom_text(
            label=paste("p-value \n= ", round(TypeIErrorRate, 3), sep=""), 
            x=error_label_x - 1 , y=Ymax*0.55, colour="black", size=char_size, family="serif")

        # Two-sided Test Label
        g <- g + geom_text(label="Two-sided test", x= error_label_x - 1*2, y=Ymax*0.45, angle=0, colour="darkgray", size=char_size*0.75, family="serif") 

    }

    
    # 体裁
    TITLE_OF_H0 <- paste( MEASURE_NAME, " Difference Distribution under H0 (", GROUP_A_NAME, " = ", GROUP_B_NAME, ")", sep="")
    g <- g + ggtitle( TITLE_OF_H0 ) 
    g <- g + ylab("Count")
    g <- g + xlab( paste("Δ", MEASURE_NAME, sep=""))
    g <- g + theme_scientific() # 背景をシンプルにする
    
    g <- g + theme( axis.text.x = element_text(angle=40, hjust=1, vjust=1) )

    #-------------------------------↑H0 Histogram↑-------------------------------#
    
    plot(g)
    
    cat("-------- ... End plotSimulationResults(). --------", "\n")
}


###############################################################################################################

#
# wilcox.test() はタイな数字があると上手く計算できない？
# http://aoki2.si.gunma-u.ac.jp/R/u-test.html
# から次の関数を借用
#
# 同順位が多い場合にはU値が実際よりも大きくなってしまう。
# 小標本のU値は、２群に差がある場合には０もしくはNa*Nbに近づき、２群に差がない場合にはその中間Na*Nb/2に近づく。
# C:\Users\issey\Documents\Dropbox\【本】\統計_入門統計学_栗原\Body\199.jpg
#
U.test <- function(
    x, # 第一群の観測値ベクトルまたは，分割表データ（y=NULL)
    y = NULL,   # 第二群の観測値ベクトル
    correct = TRUE){ # 連続性の補正を行うかどうか
    
    method <- "Mann-Whitney U test"
    if (is.null(y)) {                               # 2 × C 行列の分割表として与えられたとき
        if (nrow(x) != 2) stop("2 x C matrix is expected.")
        data.name <- paste(deparse(substitute(x)), "as 2 by C matrix")
        nc <- ncol(x)               # カテゴリー数
        y <- x[2,]                  # 第二群の度数分布
        x <- x[1,]                  # 第一群の度数分布
        tie <- x+y                           # 合計した度数分布（同順位）
        n1 <- sum(x)                         # 第一群のサンプルサイズ
        n2 <- sum(y)                         # 第二群のサンプルサイズ
        n <- n1+n2                           # 合計したサンプルサイズ
        rj <- c(0, cumsum(tie)[-nc])+(tie+1)/2       # カテゴリーに属するものの順位
        U1 <- n1*n2+n1*(n1+1)/2-sum(x*rj)    # 検定統計量
    } else {  # 2 つのデータベクトルとして与えられたとき
        data.name <- paste(deparse(substitute(x)), "and", deparse(substitute(y)))
        x <- x[!is.na(x)]                    # 欠損値を持つケースを除く
        y <- y[!is.na(y)]                    # 欠損値を持つケースを除く
        n1 <- length(x)                              # 第一群のサンプルサイズ
        n2 <- length(y)                              # 第二群のサンプルサイズ
        n <- n1+n2                           # 合計したサンプルサイズ
        xy <- c(x, y)                                # 両群のデータを結合したもの
        r <- rank(xy)                                # 順位のベクトル
        U1 <- n1*n2+n1*(n1+1)/2-sum(r[1:n1]) # 検定統計量
        tie <- table(r)                              # 同順位の集計
    }
    
    U <- min(U1, n1*n2-U1)                               # U 統計量
    V <- n1*n2*(n^3-n-sum(tie^3-tie))/12/(n^2-n) # 同順位を考慮した分散
    E <- n1*n2/2                                 # 期待値
    Z <- (abs(U-E)-ifelse(correct, 0.5, 0))/sqrt(V)      # Z 値
    P <- pnorm(Z, lower.tail=FALSE)*2            # 両側 P 値

    return(
        structure(
            list(statistic = c(U=U, "E(U)"=E, "V(U)"=V, "Z-value"=Z), 
                 p.value=P,
                 method=method, data.name=data.name), 
            class="htest"))
}

#
# ノンパラメトリック効果量 Cliff's Delta 算出関数
#
# The magnitude is assessed using the thresholds provided in (Romano 2006), 
# i.e. |d|<0.147 "negligible", |d|<0.33 "small", |d|<0.474 "medium", otherwise "large"
#
getCliffsDelta <- function(x_vals, y_vals){
    #u_value <- as.numeric(wilcox.test(x,y)[1])  
    #標準のwilcox.test()には不備があるらしい？タイが計算できない？
    
    u_test_rslt <- U.test(x_vals, y_vals, correct=FALSE)
    
    u_value <- u_test_rslt[["statistic"]][["U"]]
    #cat("u_value = ", u_value, "\n")
    
    U <- as.numeric(u_value)
    
    delta <- 2*U/length(x_vals)/length(y_vals)-1
    
    return(delta)
}


#
# ノンパラメトリック効果量
# Cohen's r 算出関数
# wilcox.test(ValueA, ValueB) を使ったタイプ
# 大中小の目安： Small 0.10, Medium 0.30, Large 0.50
#
getCohensR <- function(x_vals, y_vals, debug=F, correct=T){   
    w_test_rslt <- wilcox.test(x_vals, y_vals, paird=F, correct=correct)
    # 並べ替え検定による平均順位差の検定が正確なマン・ホイットニー検定です。サンプルサイズが小さく同順位がないときに使われ、正確なＰを出すはず。一方、普通にマン・ホイットニー検定と言われるのは、同順位があったりサンプルサイズが大きい時、正規分布を使って近似Ｐを出す方法です。
    if(debug) print(w_test_rslt)
    if(debug) cat("p-value=", w_test_rslt$p.value)
    
    # z値の計算
    pval <- w_test_rslt$p.value
    z <- qnorm(1-(pval/2))
    if(debug) cat("z=", z, "\n")
    
    # 効果量rの計算 （r = z値/sqrt(サンプル数)で求める）
    r <- z/sqrt(length(c(x_vals, y_vals)))   #lengthはデータ数を確認する関数
    if(debug) cat("Effect Size: ", r)
    return(r)
}


# 算出方法１： 標準偏差、サンプルサイズから
calcCohensD_1 <- function(Value_A, Value_B){
    Mean_A <- mean(Value_A)
    Mean_B <- mean(Value_B)
    SD_A <- sd(Value_A)
    SD_B <- sd(Value_B)
    N_A <- length(Value_A)
    N_B <- length(Value_B)
    numerator <- SD_A^2 + SD_B^2
    denominator <- 2
    SD_pooled <- sqrt( numerator / denominator )
    Cohens_d <- abs(Mean_A - Mean_B) / SD_pooled
    return(Cohens_d)
}
# https://www.socscistatistics.com/effectsize/default3.aspx
# http://staff.bath.ac.uk/pssiw/stats2/page2/page14/page14.html
