# Supplementary material for: The brain-derived neurotrophic factor Val66Met polymorphism increases segregation of structural correlation networks in healthy adult brains
Source: PeerJ. 2020 Aug 5;8:e9632. doi: 10.7717/peerj.9632 (PMC7414771; doi:10.7717/peerj.9632)
Supplement: Supplemental Information 1 [file peerj-08-9632-s001.zip › SupplementalFile_Code_and_Data/RndmNtwrkGnrtr_20200103.R]

#
# ノード数、エッジ本数、エッジのかけ方、エッジの重みの合計、エッジの重みの分散など
# 調節する事項が多々あり、状況に合わたランダムネットワーク生成が必要。
#

#
# using simple degree-preserving edge swapping algorithm
#
# 重みなし、無向性グラフ用ランダムネットワーク生成関数。
# エッジの本数は保存される。
# 重みありにも使えるが、簡易的な重みの再配分のみ実施する。
makeRandomNetwork <- function(g){
  g_rand <- rewire(g, with = keeping_degseq(niter = ecount(g) * 10, loops = F))
  E(g_rand)$weight <- sample(E(g)$weight)
  # V(g_rand)$name <- V(g)$name
  return(g_rand)
}

# network randomization
# using configuration model
# 重みなし、無向性グラフ用ランダムネットワーク生成関数。
# よく踏み込んで考えていないが、簡易的な方法と思われる。
makeRandomNetork2 <- function(g){
    deg <- degree(g)
    g_rand <- degree.sequence.game(deg,m = "simple.no.multiple")
    return(g_rand)
}


# Edge swapping randomization
# using degree-preserving edge swapping algorithm based on Maslov and Sneppen (2002)
#
# Coding by K. Takemoto
# original：DOI: 10.1126/science.298.5594.824   http://www.sciencemag.org/content/298/5594/824
# 相互エッジ（<=>）の数、単方向エッジ（=>）の数、出次数、入次数を保存し、
# 多重エッジや自己ループが生成されないように、ネットワークをランダム化するアルゴリズム
#
# 重みなし、無向性グラフ用ランダムネットワーク生成関数
# 
# エッジの張り直しも行う。
# 竹本さんに作ってもらったもの。
edge_swapping_randomization <- function(g){
    err_max <- 1000
    n_v <- vcount(g)
    is_directed <- 1

    g <- simplify(g,remove.multiple=T,remove.loops=T)

    if(is.directed(g) == F) {
        g <- as.directed(g)
        is_directed <- 0
    }

    g_one_way <- delete.edges(g,subset(E(g),is.mutual(g,es=E(g))==T))
    g_mutual <- delete.edges(g,subset(E(g),is.mutual(g,es=E(g))==F))

    m_rand <- as.matrix(get.adjacency(g))
    mutual_list <- as.data.frame(get.edgelist(as.undirected(g_mutual),names=F))
    one_way_list <- as.data.frame(get.edgelist(g_one_way,names=F))

    # for swapping mutual links
    err <- 0
    while(nrow(mutual_list) > 1 && err < err_max){
        repeat{
            idx <- sample(1:nrow(mutual_list),2)
            p1 <- mutual_list[idx[[1]],1]
            a1 <- mutual_list[idx[[1]],2]
            p2 <- mutual_list[idx[[2]],1]
            a2 <- mutual_list[idx[[2]],2]

            if((p1 != a2 && p2 != a1 && m_rand[p1,a2] == 0 && m_rand[p2,a1] == 0) || err >= err_max) {
                break
            } else {
                err <- err + 1
            }
        }

        if(err < err_max){
            err <- 0

            m_rand[p1,a1] <- 0
            m_rand[a1,p1] <- 0
            m_rand[p2,a2] <- 0
            m_rand[a2,p2] <- 0

            m_rand[p1,a2] <- 1
            m_rand[a2,p1] <- 1
            m_rand[p2,a1] <- 1
            m_rand[a1,p2] <- 1

            mutual_list <- mutual_list[-idx,]
        }
    }

    # for swapping one-way links
    err <- 0
    while(nrow(one_way_list) > 1 && err < err_max){
        repeat{
            idx <- sample(1:nrow(one_way_list),2)
            p1 <- one_way_list[idx[[1]],1]
            a1 <- one_way_list[idx[[1]],2]
            p2 <- one_way_list[idx[[2]],1]
            a2 <- one_way_list[idx[[2]],2]

            if((p1 != a2 && p2 != a1 && m_rand[p1,a2] == 0 && m_rand[p2,a1] == 0) || err >= err_max) {
                break
            } else {
                err <- err + 1
            }
        }

        if(err < err_max){
            err <- 0

            m_rand[p1,a1] <- 0
            m_rand[p2,a2] <- 0

            m_rand[p1,a2] <- 1
            m_rand[p2,a1] <- 1

            one_way_list <- one_way_list[-idx,]
        }
    }

    g_rand <- graph.adjacency(m_rand)

    if(is_directed == 0){
        return(as.undirected(g_rand))
    } else {
        return(g_rand)
    }
}

#
# 以下無向性、重みありネットワークの場合 ------------------------------------------
#
#


#
# シンプルに重みをランダムに再割り当てする方法
#
# 重みの分布や合計は保存される。
# エッジの張り直しは行わない。完全グラフ(Structural Correlation Networkなど)ではこの方法で良い。
#  
#
makeRandomNetwork_weighted <- function(g){
    g_rand <- g # g: 無向の重み付きネットワークのグラフオブジェクト
    E(g_rand)$weight <- sample(E(g)$weight)
}
 
# Edge swapping randomization for undirected weighted networks.
# Links are rewired randomly while conserving the degree distribution of empirical networks.
# In particular, a randomized network is generated by switching two randomly selected links until the switching of all links is completed.
# Note that the link weights are also implicitly switched according to its link switching.
#
# 重みの分布や合計は保存される。
# 重みあり、無向性グラフ用ランダムネットワーク生成関数
# エッジの張り直しも行う。
#
# Author: K. Takemoto
#
# 2020.01.03
#
# Usage
# > library(igraph)
# > source("edge_swapping_randomization_weighted_undirected_networks.R")
# generate a weighted network
# > g <- erdos.renyi.game(100,0.05)
# > E(g)$weight <- runif(ecount(g))
# generate a randomized network
# > g_rand <- edge_swapping_randomization_weighted_undirected(g)

edge_swapping_randomization_weighted_undirected <- function(g){
  err_max <- 1000
  n_v <- vcount(g)

  m_rand <- as.matrix(get.adjacency(g,attr="weight"))
  mutual_list <- data.frame(get.edgelist(g,names=F),E(g)$weight)

  # for swapping mutual links
  err <- 0
  while(nrow(mutual_list) > 1 && err < err_max){
    repeat{
      idx <- sample(1:nrow(mutual_list),2)
      p1 <- mutual_list[idx[[1]],1]
      a1 <- mutual_list[idx[[1]],2]
      w1 <- mutual_list[idx[[1]],3]

      p2 <- mutual_list[idx[[2]],1]
      a2 <- mutual_list[idx[[2]],2]
      w2 <- mutual_list[idx[[2]],3]

      if((p1 != p2 && p1 != a2 && a1 != a2 && p2 != a1 && m_rand[p1,a2] == 0 && m_rand[a2,p1] == 0 && m_rand[p2,a1] == 0 && m_rand[a1,p2] == 0) || err >= err_max) {
        break
      }
      else {
        err <- err + 1
      }
    }

    if(err < err_max){
      err <- 0

      m_rand[p1,a1] <- 0
      m_rand[a1,p1] <- 0
      m_rand[p2,a2] <- 0
      m_rand[a2,p2] <- 0

      m_rand[p1,a2] <- w1
      m_rand[a2,p1] <- w1
      m_rand[p2,a1] <- w2
      m_rand[a1,p2] <- w2

      mutual_list <- mutual_list[-idx,]
    }
  }

  g_rand <- graph.adjacency(m_rand, mode="undirected", weighted=T)

  return(g_rand)
}
