# Supplementary material for: The brain-derived neurotrophic factor Val66Met polymorphism increases segregation of structural correlation networks in healthy adult brains
Source: PeerJ. 2020 Aug 5;8:e9632. doi: 10.7717/peerj.9632 (PMC7414771; doi:10.7717/peerj.9632)
Supplement: Supplemental Information 1 [file peerj-08-9632-s001.zip › SupplementalFile_Code_and_Data/SmplNtwrkGnrtr_20200103.R]

if (! require(igraph)) install.packages("igraph")
library(igraph)

makeSampleNetwork_1 <- function(){
  #cat("function \"makeSampleNetwork has started. \"", "\n")
  # 隣接行列からのネットワークデータ生成
  #cat("----- adjMTX -----", "\n")
  adjVCT <- c(
  0, 0.3, 0.7, 0,
  0, 0, 0.5, 0,
  0, 0, 0, 0.7,
  0, 0, 0, 0)

  adjMTX <- matrix(adjVCT, nrow=4, byrow=TRUE)
  #print(adjMTX)
  #cat("\n")

  #cat("----- igraph generation  -----", "\n")
  #g <- simplify(graph.adjacency(adjMTX,mode="undirected",weighted=NULL),remove.multiple=T,remove.loops=T)
  g <- simplify(graph.adjacency(adjMTX,mode="undirected",weighted=T),remove.multiple=T,remove.loops=T)
  #print(g)
  #cat("\n")


  # 頂点にラベルを付ける
  #cat("----- Vertices -----", "\n")
  V(g)$name <- c("A", "B", "C", "D")
  #print(g)
  #cat("\n")

  #cat("----- Edges\ -----", "\n")
  #print(E(g))
  #print(E(g)$weight)
  #cat("\n")

  #cat("function \"makeSampleNetwork finised. \"", "\n")
  return(g)

}

makeSampleNetwork_2 <- function(){
  #cat("function \"makeSampleNetwork has started. \"", "\n")
  # 隣接行列からのネットワークデータ生成
  #cat("----- adjMTX -----", "\n")
  adjVCT <- c(
  0, 0.9, 0, 0,
  0, 0, 0.1, 0,
  0, 0, 0, 0.9,
  0, 0, 0, 0)

  adjMTX <- matrix(adjVCT, nrow=4, byrow=TRUE)
  #print(adjMTX)
  #cat("\n")

  #cat("----- igraph generation  -----", "\n")
  #g <- simplify(graph.adjacency(adjMTX,mode="undirected",weighted=NULL),remove.multiple=T,remove.loops=T)
  g <- simplify(graph.adjacency(adjMTX,mode="undirected",weighted=T),remove.multiple=T,remove.loops=T)
  #print(g)
  #cat("\n")


  # 頂点にラベルを付ける
  #cat("----- Vertices -----", "\n")
  V(g)$name <- c("A", "B", "C", "D")
  #print(g)
  #cat("\n")

  #cat("----- Edges\ -----", "\n")
  #print(E(g))
  #print(E(g)$weight)
  #cat("\n")

  #cat("function \"makeSampleNetwork finised. \"", "\n")
  return(g)

}

makeSampleNetwork_3_b <- function(){
  #cat("function \"makeSampleNetwork has started. \"", "\n")
  # 隣接行列からのネットワークデータ生成
  #cat("----- adjMTX -----", "\n")
  adjVCT <- c(
  0, 1, 1, 0, 1, 0, 0, 0, 1,
  0, 0, 1, 1, 0, 0, 0, 0, 0,
  0, 0, 0, 1, 0, 0, 0, 0, 0,
  0, 0, 0, 0, 0, 0, 0, 0, 0,
  0, 0, 0, 0, 0, 1, 1, 0, 1,
  0, 0, 0, 0, 0, 0, 1, 1, 0,
  0, 0, 0, 0, 0, 0, 0, 1, 0,
  0, 0, 0, 0, 0, 0, 0, 0, 0,
  0, 0, 0, 0, 0, 0, 0, 0, 0)

  adjMTX <- matrix(adjVCT, nrow=9, byrow=TRUE)
  #print(adjMTX)
  #cat("\n")

  #cat("----- igraph generation  -----", "\n")
  #g <- simplify(graph.adjacency(adjMTX,mode="undirected",weighted=NULL),remove.multiple=T,remove.loops=T)
  g <- simplify(graph.adjacency(adjMTX,mode="undirected",weighted=T),remove.multiple=T,remove.loops=T)
  #print(g)
  #cat("\n")


  # 頂点にラベルを付ける
  #cat("----- Vertices -----", "\n")
  V(g)$name <- c("A", "B", "C", "D", "E", "F", "G", "H", "I")
  #print(g)
  #cat("\n")

  #cat("----- Edges\ -----", "\n")
  #print(E(g))
  #print(E(g)$weight)
  #cat("\n")

  #cat("function \"makeSampleNetwork finised. \"", "\n")
  return(g)

}

makeSampleNetwork_3_w <- function(){
  #cat("function \"makeSampleNetwork has started. \"", "\n")
  # 隣接行列からのネットワークデータ生成
  #cat("----- adjMTX -----", "\n")
  adjVCT <- c(
  0, 2, 1, 0, 1, 0, 0, 0, 3,
  0, 0, 1, 2, 0, 0, 0, 0, 0,
  0, 0, 0, 3, 0, 0, 0, 0, 0,
  0, 0, 0, 0, 0, 0, 0, 0, 0,
  0, 0, 0, 0, 0, 2, 9, 0, 1,
  0, 0, 0, 0, 0, 0, 1, 4, 0,
  0, 0, 0, 0, 0, 0, 0, 1, 0,
  0, 0, 0, 0, 0, 0, 0, 0, 0,
  0, 0, 0, 0, 0, 0, 0, 0, 0)

  adjMTX <- matrix(adjVCT, nrow=9, byrow=TRUE)
  #print(adjMTX)
  #cat("\n")

  #cat("----- igraph generation  -----", "\n")
  #g <- simplify(graph.adjacency(adjMTX,mode="undirected",weighted=NULL),remove.multiple=T,remove.loops=T)
  g <- simplify(graph.adjacency(adjMTX,mode="undirected",weighted=T),remove.multiple=T,remove.loops=T)
  #print(g)
  #cat("\n")


  # 頂点にラベルを付ける
  #cat("----- Vertices -----", "\n")
  V(g)$name <- c("A", "B", "C", "D", "E", "F", "G", "H", "I")
  #print(g)
  #cat("\n")

  #cat("----- Edges\ -----", "\n")
  #print(E(g))
  #print(E(g)$weight)
  #cat("\n")

  #cat("function \"makeSampleNetwork finised. \"", "\n")
  return(g)

}
