# Supplementary material for: The brain-derived neurotrophic factor Val66Met polymorphism increases segregation of structural correlation networks in healthy adult brains
Source: PeerJ. 2020 Aug 5;8:e9632. doi: 10.7717/peerj.9632 (PMC7414771; doi:10.7717/peerj.9632)
Supplement: Supplemental Information 1 [file peerj-08-9632-s001.zip › SupplementalFile_Code_and_Data/ThresholdingTools.R]

#
# The function for thresholding with RMT
# 
# 
# https://github.com/kztakemoto/network-analysis-in-biology/blob/master/chXX_correlation_networks/thresholding.RMT.R
#
thresholdingRMT <- function(mtx){
    mtx_raw <- mtx
    colnames <- colnames(mtx)
    rownames <- rownames(mtx)
    mtx <- abs(mtx)
    n <- dim(mtx)[[1]]

    vec <- mtx[lower.tri(mtx)]
    idx <- order(vec)
    mtx_opt <- mtx
    ks_opt <- 1
    
    for(i in idx){
        vec[i] <- 0

        mtx <- matrix(0, n, n)
        mtx[lower.tri(mtx)] <- vec
        mtx <- mtx + t(mtx)
        diag(mtx) <- 0
        ei <- eigen(mtx)
        
        diff_eigenvalue <- diff(sort(ei$values))
        mean_diff_eigenvalue <- mean(diff_eigenvalue)
        
        if(mean_diff_eigenvalue > 0){
            diff_eigenvalue <- diff_eigenvalue / mean_diff_eigenvalue
            
            # calc. Kolmogorov-Smirnov distance
            res.ks <- ks.test(diff_eigenvalue,"pexp")
            
            if(res.ks$statistic < ks_opt){
                ks_opt <- res.ks$statistic
                p.value_opt <- res.ks$p.value
                mtx_opt <- mtx
            }
        }
    }
    
    cat("KS distance = ",ks_opt," (p = ",p.value_opt,")\n",sep="")
    mtx_opt_bi <- ifelse(mtx_opt > 0, 1, 0)
    mtx_opt_w <- mtx_opt
    
    #### put col and row names
    colnames(mtx_opt_w) <- colnames
    rownames(mtx_opt_w) <- rownames
    colnames(mtx_opt_bi) <- colnames
    rownames(mtx_opt_bi) <- rownames
    
    #### convert mtx -> ig
    ig_obj_r <- getIgraphObjFromMatrixObj(mtx_raw)
    ig_obj_r <- sortNodes(ig_obj_r)
    
    ig_obj_w <- getIgraphObjFromMatrixObj(mtx_opt_w)
    ig_obj_w <- sortNodes(ig_obj_w)
    
    ig_obj_bi <- getIgraphObjFromMatrixObj(mtx_opt_bi)
    ig_obj_bi <- sortNodes(ig_obj_bi)
    
    return( list(RAW=ig_obj_r, WEIGHTED=ig_obj_w, BINARIZED=ig_obj_bi) )
}
