# Supplementary material for: The brain-derived neurotrophic factor Val66Met polymorphism increases segregation of structural correlation networks in healthy adult brains
Source: PeerJ. 2020 Aug 5;8:e9632. doi: 10.7717/peerj.9632 (PMC7414771; doi:10.7717/peerj.9632)
Supplement: Supplemental Information 1 [file peerj-08-9632-s001.zip › SupplementalFile_Code_and_Data/config.R]

if(file.exists("./DF_START_POINT.tsv")){
    DF_START_POINT <- read.table("./DF_START_POINT.tsv", header=T, sep="\t", stringsAsFactors=TRUE)
    #cat("DF_START_POINT.tsv has been loaded as DF_START_POINT", "\n")
    #head(DF_START_POINT)
}else{
    cat("Before run this script, 'DF_START_POINT.tsv' file is needed. Please run '1-1_StartPointDataFrameGenerator.ipynb'.")
    stop(0)
}

ORIG_GROUP_MET_P_INDEXES <- which(DF_START_POINT$BDNF == "Met+")
cat("    Original Group A (index =", ORIG_GROUP_MET_P_INDEXES, ")\n")

ORIG_GROUP_MET_N_INDEXES <- which(DF_START_POINT$BDNF == "Met-")
cat("    Original Group B (index =", ORIG_GROUP_MET_N_INDEXES, ")\n")

CRRLTN_MTHD <- "spearman"
#CRRLTN_MTHD <- "pearson"


COMPARISON_PATTERN <- "BDNF_NML_MET_N_vs_MET_P"

TARGET_AREA_LIST <- c('L_BSTS', 'L_CACG', 'L_CMFG', 'L_CU', 'L_EC', 'L_FG', 'L_IPG', 'L_ITG', 'L_ICG', 'L_LOG', 'L_LOFG', 'L_LG', 'L_MOFG', 'L_MTG', 'L_PHIG', 'L_PaCG', 'L_POP', 'L_POR', 'L_PTR', 'L_PCAL', 'L_PoCG', 'L_PCG', 'L_PrCG', 'L_PCU', 'L_RACG', 'L_RMFG', 'L_SFG', 'L_SPG', 'L_STG', 'L_SMG', 'L_FP', 'L_TP', 'L_TTG', 'L_IN', 'R_BSTS', 'R_CACG', 'R_CMFG', 'R_CU', 'R_EC', 'R_FG', 'R_IPG', 'R_ITG', 'R_ICG', 'R_LOG', 'R_LOFG', 'R_LG', 'R_MOFG', 'R_MTG', 'R_PHIG', 'R_PaCG', 'R_POP', 'R_POR', 'R_PTR', 'R_PCAL', 'R_PoCG', 'R_PCG', 'R_PrCG', 'R_PCU', 'R_RACG', 'R_RMFG', 'R_SFG', 'R_SPG', 'R_STG', 'R_SMG', 'R_FP', 'R_TP', 'R_TTG', 'R_IN')

SUB_NET_NAME <- "aparc"

#CPU_CORE_COUNT <- 14
CPU_CORE_COUNT <- 8
#CPU_CORE_COUNT <- 4
#CPU_CORE_COUNT <- 2


#RANDOM_NETWORK_GENERATION_COUNT <- 500
#RANDOM_NETWORK_GENERATION_COUNT <- 100
#RANDOM_NETWORK_GENERATION_COUNT <- 5
RANDOM_NETWORK_GENERATION_COUNT <- 1

SIMULATION_START_NUMBER <- 1

#SIMULATION_END_NUMBER <- 2000
#SIMULATION_END_NUMBER <- 1000
SIMULATION_END_NUMBER <- 100
#SIMULATION_END_NUMBER <- 2


NEGATIVE_CORRELATION_REMOVAL <- "neg-rm-off"
#NEGATIVE_CORRELATION_REMOVAL <- "neg-rm-on"


###########################
# output root-folder path #
###########################
# OUTPUT_ROOT_FOLDER_PATH <- "/tmp/BDNF_Val66Met_StrctrlCrrltnNtwrk";
OUTPUT_ROOT_FOLDER_PATH <- "./data_intermediate";
if(!file.exists(OUTPUT_ROOT_FOLDER_PATH)) dir.create(OUTPUT_ROOT_FOLDER_PATH)

##########################
# output sub-folder path # 
##########################
OUTPUT_SUB_FOLDER_PATH <- paste(
    OUTPUT_ROOT_FOLDER_PATH, "/", 
    "data_", COMPARISON_PATTERN, "_", SUB_NET_NAME, "_", CRRLTN_MTHD, "_",
    NEGATIVE_CORRELATION_REMOVAL, "_rep", SIMULATION_END_NUMBER, "/", sep="")
if(!file.exists(OUTPUT_SUB_FOLDER_PATH)) dir.create(OUTPUT_SUB_FOLDER_PATH)

###########################
# Folders for Permutation #
###########################
OUTPUT_FLD_PATH_1 <- paste(OUTPUT_SUB_FOLDER_PATH, "Prmttn_Networks", "/", sep="")
if(!file.exists(OUTPUT_FLD_PATH_1)) dir.create(OUTPUT_FLD_PATH_1)

OUTPUT_FLD_PATH_2 <- paste(OUTPUT_SUB_FOLDER_PATH, "Prmttn_Features", "/", sep="")
if(!file.exists(OUTPUT_FLD_PATH_2)) dir.create(OUTPUT_FLD_PATH_2)

OUTPUT_FLD_PATH_3 <- paste(OUTPUT_SUB_FOLDER_PATH, "Prmttn_Concatenated", "/", sep="")
if(!file.exists(OUTPUT_FLD_PATH_3)) dir.create(OUTPUT_FLD_PATH_3)
