# Supplementary material for: The brain-derived neurotrophic factor Val66Met polymorphism increases segregation of structural correlation networks in healthy adult brains
Source: PeerJ. 2020 Aug 5;8:e9632. doi: 10.7717/peerj.9632 (PMC7414771; doi:10.7717/peerj.9632)
Supplement: Supplemental Information 1 [file peerj-08-9632-s001.zip › SupplementalFile_Code_and_Data/utils_net.R]

if(!require(igraph)) install.packages("igraph")
library(igraph)

makeIgraphObjFromTxtFile <- function(txt_file_path, isWeighted=F){

    filename <- txt_file_path
    cat("filename=", filename, "\n")
    df <- as.matrix(read.table(filename, header=T, sep=" "))
    if(isWeighted == F) g <- simplify(graph.adjacency(df, mode="undirected", weighted=NULL ), remove.multiple=T, remove.loops=T)
    if(isWeighted == T) g <- simplify(graph.adjacency(df, mode="undirected", weighted=T ), remove.multiple=T, remove.loops=T)
    sort_node_name <- sort(V(g)$name)
    cat("sort_node_name=", sort_node_name, "\n")
    node_num <- vcount(g)
    cat("node_num=", node_num, "\n")
    edge_cout <- ecount(g)
    cat("edge_cout=", edge_cout, "\n")
    return(g)
}

getMatrixObjFromIgraphObj <- function(g){
    adjmtx <- as_adjacency_matrix (g, attr="weight")
    return(adjmtx)
}


getIgraphObjFromMatrixObj <- function(adjmtx, directed = F, weighted = T){
    adjmtx[upper.tri(adjmtx, diag=TRUE)] <- 0 
    if(directed == T){
        if(weighted == T){
            ig <- graph.adjacency(adjmtx, mode="directed", weighted=F) 
        }else{
            rownum <- nrow(adjmtx)
            colnum <- ncol(adjmtx)
            rownames <- rownames(adjmtx)
            colnames <- colnames(adjmtx)
            vec <- as.vector(adjmtx)
            newvec <- c()
            for(i in vec){
                if(i>0){
                    newvec <- c(newvec, 1)
                }else if(i==0){
                    newvec <- c(newvec, 0)
                }else{
                    newvec <- c(newvec, -1)
                }
            }
            adjmtx <- matrix(newvec, nrow=rownum, ncol=colnum)
            rownames(adjmtx) <- rownames
            colnames(adjmtx) <- colnames
            ig <- graph.adjacency(adjmtx, mode="directed", weighted=T) 
        }
    }else{
        adjmtx <- abs(adjmtx)
        if(weighted == T){
            ig <- graph.adjacency(adjmtx, mode="directed", weighted=T) 
        }else{
            rownum <- nrow(adjmtx)
            colnum <- ncol(adjmtx)
            rownames <- rownames(adjmtx)
            colnames <- colnames(adjmtx)
            vec <- as.vector(adjmtx)
            newvec <- c()
            for(i in vec){
                if(i==0){
                    newvec <- c(newvec, 0)
                }else{
                    newvec <- c(newvec, 1)
                }
            }
            adjmtx <- matrix(newvec, nrow=rownum, ncol=colnum)
            rownames(adjmtx) <- rownames
            colnames(adjmtx) <- colnames
            print(adjmtx)
            ig <- graph.adjacency(adjmtx, mode="directed", weighted=T) 
        }
    }
    return(ig)
}


writeoutIgraphObjToTxtFile <-function(ig, output_folder_path, output_file_name, isWeighted=F){
    if(!exists(output_folder_path)) dir.create(output_folder_path)
    output_file_path <- paste(output_folder_path, output_file_name, ".mtx", sep="")

    if(isWeighted){
        write.table(as.matrix(as_adjacency_matrix (ig, attr="weight")), output_file_path, quote=F)
    }else{
        temp_mat <- as.matrix(as_adjacency_matrix(ig, attr="weight"))
        temp_mat <- as.matrix((temp_mat > 0) + 0)
        write.table(temp_mat, output_file_path, quote=F)
    }
    return(0)
}


writeoutMatrixObjToTxtFile <- function(adjmtx, output_folder_path, output_file_name, directed=F, isWeighted=T){
    if(!exists(output_folder_path)) dir.create(output_folder_path)
    output_file_path <- paste(output_folder_path, output_file_name, ".mtx", sep="")

    new_g <- getIgraphObjFromMatrixObj(adjmtx, directed, isWeighted)
    writeoutIgraphObjToTxtFile(new_g, output_folder_path, output_file_name, isWeighted=isWeighted)

    return(0)
}

writeoutNodepairListAndWeightListFiles <- function(mtx_file_path, output_folder_path){
    cat("writeoutNodepairListAndWeightListFiles() has started...", "\n")
    cat("mtx_file_path=", mtx_file_path, "\n")

    df <- read.table(mtx_file_path,header=T) 
    d <- as.matrix(df) 
    g <- graph.adjacency(d,mode="undirected",weighted=TRUE)
    g <- simplify(g,remove.multiple=T,remove.loops=T)

    sort_node_name <- sort(V(g)$name)
    cat("sort_node_name=", sort_node_name, "\n")
    node_num <- vcount(g)
    cat("node_num=", node_num, "\n")

    df_edges <- as_data_frame (g, what="edges") 
    nodepairs <- c()
    weights <- c()
    for(from in sort_node_name){
        for(to in sort_node_name){
            nodepairs <- c(nodepairs, paste(from,">",to, sep=""))
            weight <- df_edges[ df_edges$from==from & df_edges$to==to, ][[3]]
            if(length(weight)>0){
                weights <- c(weights , weight)
            }else{
                weights <- c(weights , 0.0)
            }
        }
    }

    nodepair_file_name <- paste(gsub("\\.[0-9A-Za-z]+$", "", basename(mtx_file_path)), ".nodepairs", sep="")
    weight_file_name <- paste(gsub("\\.[0-9A-Za-z]+$", "", basename(mtx_file_path)), ".weights", sep="")

    df_nodepairs <- data.frame(nodepairs)
    write.table(df_nodepairs, file = paste(output_folder_path, nodepair_file_name, sep=""), append = FALSE, quote = FALSE, row.names = FALSE, col.names=FALSE)

    df_weights <- data.frame(weights)
    write.table(df_weights, file = paste(output_folder_path, weight_file_name, sep=""), append = FALSE, quote = FALSE, row.names = FALSE, col.names=FALSE)

    cat("writeoutNodepairListAndWeightListFiles() has finished...", "\n")
    return()
}

getIgraphObjFromNodepairAndWeightListFile <- function(nodepairs_file_path, weights_file_path, output_folder_path){
    df_nodepairs <- read.table(nodepairs_file_path, header=F, sep=">", stringsAsFactors=FALSE)
    df_weights <- read.table(weights_file_path, header=F, sep=" ", stringsAsFactors=FALSE)
    g <- graph.data.frame(df_nodepairs[,1:2], directed=F)
    g <- simplify(g, remove.multiple=T, remove.loops=T)
    E(g)$weight <- df_weights[,3]
    return(g)
}

getIgraphObjFromNodepairVectorAndWeightVector <- function(nodepairs_vec, weights_vec, all_node_names_vec, sep=">", isWeighted=T){
    nodepairs_squared <- strsplit(nodepairs_vec, sep)
    src_vec <- c()
    dest_vec <- c()
    for(i in 1:length(nodepairs_squared)){
        src_vec <- c(src_vec, nodepairs_squared[[i]][1])
        dest_vec <- c(dest_vec, nodepairs_squared[[i]][2])
    }

    src_vec <- as.character(src_vec)
    dest_vec <- as.character(dest_vec)
    weights_vec <- as.numeric(weights_vec)

    if(isWeighted == F){
        binarized_weight_vec <- c()
        for(i in 1:length(weights_vec)){
            if(weights_vec[i] == 0 ){
                binarized_weight_vec <- c(binarized_weight_vec, 0)
            }else{
                binarized_weight_vec <- c(binarized_weight_vec, 1)
            }
        }
        weights_vec <- binarized_weight_vec
    }

    src_of_self_loop <- all_node_names_vec
    dest_of_self_loop <- all_node_names_vec
    weight_srt_of_self_loop <- rep(0, length(all_node_names_vec))

    weight_num <- as.numeric(c(weights_vec, weight_srt_of_self_loop))
    df <- data.frame(SRC=c(src_vec, src_of_self_loop), DEST=c(dest_vec, dest_of_self_loop), WEIGHT=weight_num)
    g <- graph.data.frame(df[,1:2], directed=F)

    E(g)$weight <- df$WEIGHT

    return(g)
}


sortNodes <- function(ig){
    cat("======== sortNodes() has started...========", "\n")
    sorted_node_names <- sort(V(ig)$name)
    node_num <- vcount(ig)
    weight_list <- c()
    nodepair_list <- c()
    df_edges <- as_data_frame (ig, what="edges")

    if(ncol(df_edges)==2){
        df_edges <- data.frame(from=df_edges$from, to=df_edges$to, weight=rep(0.0, length(df_edges$from)))
    }

    weights <- c()
    nodepairs <- c()
    vec_from <- c()
    vec_to <- c()
    vec_weight <- c()
    for(from in sorted_node_names){
        for(to in sorted_node_names){
            nodepairs <- c(nodepairs, paste(from,">",to, sep=""))
            weight <- df_edges[ df_edges$from==from & df_edges$to==to, ][[3]]

            vec_from <- c(vec_from, from)
            vec_to <- c(vec_to, to)
            if(length(weight)>0){
                vec_weight <- c(vec_weight, weight)
            }else{
                vec_weight <- c(vec_weight, 0.0)
            }
        }
    }
    df <- data.frame(from=vec_from, to=vec_to, weight=vec_weight)

    ig <- graph.data.frame(df[1:2], directed=F)


    E(ig)$weight <- df[[3]]

    cat("======== sortNodes() has finished... ========", "\n")
    return(ig)
}


getWeightedUndirectedNetwork <- function(edge_value_list, node_name_list, flagDebug=FALSE){
    cat(" getWeightedUndirectedNetwork() has started", "\n")

    edge_value_list_weighted_directed <- edge_value_list
    mtx_of_Group_weighted_directed <- matrix(edge_value_list_weighted_directed, nrow=length(node_name_list), ncol=length(node_name_list))
    rownames(mtx_of_Group_weighted_directed) <- node_name_list
    colnames(mtx_of_Group_weighted_directed) <- node_name_list

    g <- getIgraphObjFromMatrixObj(mtx_of_Group_weighted_directed, directed=F, weighted=T)
    cat("\n", " getWeightedUndirectedNetwork() has finished.", "\n\n")
    return(g)
}


getBinaryUndirectedNetwork <- function(edge_value_list, node_name_list, flagDebug=FALSE){
    cat(" getBinarizedUndirectedNetwork() has started", "\n")

    edge_value_list_weighted_directed <- edge_value_list 
    mtx_of_Group_weighted_directed <- matrix(edge_value_list_weighted_directed, nrow=length(node_name_list), ncol=length(node_name_list)) 
    rownames(mtx_of_Group_weighted_directed) <- node_name_list
    colnames(mtx_of_Group_weighted_directed) <- node_name_list

    g <- getIgraphObjFromMatrixObj(mtx_of_Group_weighted_directed, directed=F, weighted=F)

    cat("\n", " getBinarizedUndirectedNetwork() has finished.", "\n\n")
    return(g)
}


writeoutIgraphObjAsHeatMap <- function(g, output_folder_path, output_file_name, title="", sub_title=""){

    df <- as_data_frame (g, what="edges")
    cat(" Data Frame generated from igraph object", "\n")
    print(head(df))


    x_values <- c()
    y_values <- c()
    z_values <- c()
    for(i in V(g)$name){
        for(j in V(g)$name){
            x_values <- c(x_values, i)
            y_values <- c(y_values, j)
            weight <- df[df$from==i & df$to==j,]$weight
            t_weight <- df[df$from==j & df$to==i,]$weight 

            if(length(weight)!=0){ 
            z_values <- c(z_values, weight)
            }else if(length(t_weight)!=0){ 
            z_values <- c(z_values, t_weight)
            }else{
                z_values <- c(z_values, 0)
            }
        }
    }

    df_for_plot <- data.frame(NODE_i=x_values, NODE_j=y_values, WEIGHT=z_values)
    cat("df_for_plot=", "\n")

    print(head(df_for_plot))
    cat("\n")


    if(!require(ggplot2)) install.packages("ggplot2")
    library(ggplot2)


    p <- ggplot(df_for_plot, aes(x=as.numeric(NODE_i), y=as.numeric(NODE_j), fill=WEIGHT))

    p <- p + geom_raster()


    vec_for_labels <- V(g)$name
    vec_for_breaks <- c(1:length(vec_for_labels))

    p <- p + scale_x_continuous(breaks=vec_for_breaks, labels=vec_for_labels)
    p <- p + scale_y_continuous(breaks=vec_for_breaks, labels=vec_for_labels)

    p <- p + theme(axis.text.y = element_text(angle=40, hjust=1, vjust=1))
    p <- p + theme(axis.text.x = element_text(angle=40, hjust=1, vjust=1))

    p <- p + theme_bw()

    max_weight <- max(df_for_plot$WEIGHT)
    min_weight <- min(df_for_plot$WEIGHT)
    mid_weight <- (max_weight-min_weight)/2

    cat("min_weight=", min_weight, " ")
    cat("mid_weight=", mid_weight, " ")
    cat("max_weight=", max_weight, "\n")

    if(!require(scales)) install.packages("scales")
    library(scales)

    p <- p + scale_fill_gradient2(midpoint=mid_weight, limit=c(min_weight, max_weight), mid="green", low=muted("blue"), high="red")

    output_img_file_path <- paste(output_folder_path, output_file_name, ".png", sep="")
    png(filename=output_img_file_path, width=1200, height=1200)
    plot (p)
    dev.off()


}
