# Supplementary material for: The brain-derived neurotrophic factor Val66Met polymorphism increases segregation of structural correlation networks in healthy adult brains
Source: PeerJ. 2020 Aug 5;8:e9632. doi: 10.7717/peerj.9632 (PMC7414771; doi:10.7717/peerj.9632)
Supplement: Supplemental Information 1 [file peerj-08-9632-s001.zip › SupplementalFile_Code_and_Data/utils_netbasic_201910.R]

cat("-------- utils_netbasic_201910.R --------", "\n")

if(!require(igraph)) install.packages("igraph")
library(igraph)


getNodeNumbersFromNodeNames <- function(ig_obj, node_name_list){
    
    rslt_list <- c()
    
    if( length(V(ig_obj)$name) == 0 ){
        cat("error at getNodeNumbersFromNodeNames(): the igraph object has no vertex name.", "\n")
        return(rslt_list)
    }

    for(node_name in node_name_list){
        rslt_list <- c(rslt_list, which( V(ig_obj)$name %in% node_name) )
    }    
    
    return(rslt_list)
    
}


isWeighted <- function(ig_obj){
   if( length(E(ig_obj)$weight) == 0 ){
        return(FALSE)
    }else{
        return(TRUE)
    }
}


sortNodes <- function(ig){
    cat("======== sortNodes() has started...========", "\n")
    sorted_node_names <- sort(V(ig)$name)
    node_num <- vcount(ig)
    weight_list <- c()
    nodepair_list <- c()
    df_edges <- as_data_frame (ig, what="edges")

    if(ncol(df_edges)==2){
        df_edges <- data.frame(from=df_edges$from, to=df_edges$to, weight=rep(0.0, length(df_edges$from)))
    }

    weights <- c()
    nodepairs <- c()
    vec_from <- c()
    vec_to <- c()
    vec_weight <- c()
    for(from in sorted_node_names){
        for(to in sorted_node_names){
            nodepairs <- c(nodepairs, paste(from,">",to, sep=""))
            weight <- df_edges[ df_edges$from==from & df_edges$to==to, ][[3]]

            vec_from <- c(vec_from, from)
            vec_to <- c(vec_to, to)
            if(length(weight)>0){
                vec_weight <- c(vec_weight, weight)
            }else{
                vec_weight <- c(vec_weight, 0.0)
            }
        }
    }
    df <- data.frame(from=vec_from, to=vec_to, weight=vec_weight)
    ig <- graph.data.frame(df[1:2], directed=F)

    E(ig)$weight <- df[[3]]

    cat("======== sortNodes() has finished... ========", "\n")
    return(ig)
}
