# Supplementary material for: The brain-derived neurotrophic factor Val66Met polymorphism increases segregation of structural correlation networks in healthy adult brains
Source: PeerJ. 2020 Aug 5;8:e9632. doi: 10.7717/peerj.9632 (PMC7414771; doi:10.7717/peerj.9632)
Supplement: Supplemental Information 1 [file peerj-08-9632-s001.zip › SupplementalFile_Code_and_Data/2-1_CorMtrxGenerator_OriginalGrouping_20200605.r]

# Load Functions and Configurations
source("utils_net.R")
source("config.R")
source("ThresholdingTools.R")

library(bootstrap)

d <- read.table(paste(OUTPUT_SUB_FOLDER_PATH, "df_", SUB_NET_NAME,"_adjusted.tsv", sep=""), header=T, sep="\t", stringsAsFactors=TRUE)

total_region_count <- ncol(d)-2   # 1st column (ID) and 2nd column (Grouping)

# Correlation Matrix from Met- Group

d_met_n <- d[ORIG_GROUP_MET_N_INDEXES, ]
d_val_met_n <- d_met_n[3: (3 + total_region_count - 1)]
#print(d_val_met_n)

cor_mtx_met_n <- cor(d_val_met_n, m=CRRLTN_MTHD)

# remove egative edges
if(NEGATIVE_CORRELATION_REMOVAL == "neg-rm-on") cor_mtx_met_n[cor_mtx_met_n<0] <- 0


cat("---- cor_mtx_met_n ----\n")
print(cor_mtx_met_n)
cat("\n")

# Thresholding
ig_obj_met_n <- suppressWarnings(thresholdingRMT(cor_mtx_met_n))

# Writeout

# Raw Graph
#output_file_name <- "Observed_Met_N_Graph_raw"
#writeoutIgraphObjToTxtFile(ig_obj_met_n[["RAW"]],  output_folder_path=paste(OUTPUT_FLD_PATH_1, sep=""), output_file_name=output_file_name, isWeighted=T)
#cat("'", output_file_name,".mtx' has been output at '", OUTPUT_FLD_PATH_1 ,"'.\n", sep="")

# Thresholded Graph (Weighted)
output_file_name <- "Observed_Met_N_Graph_weighted"
writeoutIgraphObjToTxtFile(ig_obj_met_n[["WEIGHTED"]],  output_folder_path=paste(OUTPUT_FLD_PATH_1, sep=""), output_file_name=output_file_name, isWeighted=T)
cat("'", output_file_name,".mtx' has been output at '", OUTPUT_FLD_PATH_1 ,"'.\n", sep="")

# Thresholded Graph (Binarized)
#output_file_name <- "Observed_Met_N_Graph_binarized"
#writeoutIgraphObjToTxtFile(ig_obj_met_n[["BINARIZED"]],  output_folder_path=paste(OUTPUT_FLD_PATH_1, sep=""), output_file_name=output_file_name, isWeighted=T)
#cat("'", output_file_name,".mtx' has been output at '", OUTPUT_FLD_PATH_1 ,"'.\n", sep="")

# Correlation Matrix from Met+ Group
d_met_p <- d[ORIG_GROUP_MET_P_INDEXES, ]
d_val_met_p <- d_met_p[3: (3 + total_region_count - 1)]

#cor_mtx_met_p <- getCrrltnMtrx(df=d_val_met_p, method=CRRLTN_MTHD, debugFlag=F)
cor_mtx_met_p <- cor(d_val_met_p, m=CRRLTN_MTHD)

# remove egative edges
if(NEGATIVE_CORRELATION_REMOVAL == "neg-rm-on") cor_mtx_met_p[cor_mtx_met_p<0] <- 0    

cat("---- cor_mtx_met_p ----\n")
print(cor_mtx_met_p)
cat("\n")

# Thresholding
ig_obj_met_p <- suppressWarnings(thresholdingRMT(cor_mtx_met_p))

# Writeout

# Raw Graph
#output_file_name <- "Observed_Met_P_Graph_raw"
#writeoutIgraphObjToTxtFile(ig_obj_met_p[["RAW"]],  output_folder_path=paste(OUTPUT_FLD_PATH_1, sep=""), output_file_name=output_file_name, isWeighted=T)
#cat("'", output_file_name,".mtx' has been output at '", OUTPUT_FLD_PATH_1 ,"'.\n", sep="")

# Thresholded Graph (Weighted)
output_file_name <- "Observed_Met_P_Graph_weighted"
writeoutIgraphObjToTxtFile(ig_obj_met_p[["WEIGHTED"]],  output_folder_path=paste(OUTPUT_FLD_PATH_1, sep=""), output_file_name=output_file_name, isWeighted=T)
cat("'", output_file_name,".mtx' has been output at '", OUTPUT_FLD_PATH_1 ,"'.\n", sep="")

# Thresholded Graph (Binarized)
#output_file_name <- "Observed_Met_P_Graph_binarized"
#writeoutIgraphObjToTxtFile(ig_obj_met_p[["BINARIZED"]],  output_folder_path=paste(OUTPUT_FLD_PATH_1, sep=""), output_file_name=output_file_name, isWeighted=T)
#cat("'", output_file_name,".mtx' has been output at '", OUTPUT_FLD_PATH_1 ,"'.\n", sep="")

date()
