# Supplementary material for: The brain-derived neurotrophic factor Val66Met polymorphism increases segregation of structural correlation networks in healthy adult brains
Source: PeerJ. 2020 Aug 5;8:e9632. doi: 10.7717/peerj.9632 (PMC7414771; doi:10.7717/peerj.9632)
Supplement: Supplemental Information 1 [file peerj-08-9632-s001.zip › SupplementalFile_Code_and_Data/2-2_CorMapCreation_using_PrmtttMethod.r]

# Load Functions and Configurations
source("utils_net.R")
source("config.R")
source("ThresholdingTools.R")

# Load Libralies
library(bootstrap)

outputRandomGroupingNetwork <- function(i){
    #cat("----- outputRandomGroupingNetwork() has started. -----\n")

    cat("■ iteration number: ", i, "\n" )

    simu_group_met_p_indexes <- sample(c(ORIG_GROUP_MET_P_INDEXES, ORIG_GROUP_MET_N_INDEXES), length(ORIG_GROUP_MET_P_INDEXES),replace=F )
    simu_group_met_n_indexes <- setdiff(c(ORIG_GROUP_MET_P_INDEXES, ORIG_GROUP_MET_N_INDEXES), simu_group_met_p_indexes)
    
    # load data frame
    d <- read.table(paste(OUTPUT_SUB_FOLDER_PATH, "df_", SUB_NET_NAME,"_adjusted.tsv", sep=""), header=T, sep="\t", stringsAsFactors=TRUE)

    total_region_count <- ncol(d)-2

    # Met-
    d_met_n <- d[simu_group_met_n_indexes, ]
    d_val_met_n <- d_met_n[3: (3 + total_region_count - 1)]
    cor_mtx_met_n <- cor(d_val_met_n, m=CRRLTN_MTHD) 
    # remove negative edges
    if(NEGATIVE_CORRELATION_REMOVAL == "neg-rm-on") cor_mtx_met_n[cor_mtx_met_n<0] <- 0    
    # Thresholding
    ig_of_simulated_group_n <- suppressWarnings(thresholdingRMT(cor_mtx_met_n))
    # Writeout Weighted Graph
    output_file_name <- paste("Simu_H0_it",i,"_Met_N_Group_weighted",sep="")
    writeoutIgraphObjToTxtFile(ig_of_simulated_group_n[["WEIGHTED"]],  output_folder_path=paste(OUTPUT_FLD_PATH_1, sep=""), output_file_name=output_file_name, isWeighted=T)
    cat("'", output_file_name,".mtx' has been output at '", OUTPUT_FLD_PATH_1 ,"'.\n", sep="")

    # Met+
    d_met_p <- d[simu_group_met_p_indexes, ]
    d_val_met_p <- d_met_p[3: (3 + total_region_count - 1)]
    cor_mtx_met_p <- cor(d_val_met_p, m=CRRLTN_MTHD)    
    # remove negative edges
    if(NEGATIVE_CORRELATION_REMOVAL == "neg-rm-on") cor_mtx_met_p[cor_mtx_met_p<0] <- 0    
    # Thresholding
    ig_of_simulated_group_p <- suppressWarnings(thresholdingRMT(cor_mtx_met_p))
    # Writeout Weighted Graph
    output_file_name <- paste("Simu_H0_it",i,"_Met_P_Group_weighted",sep="")
    writeoutIgraphObjToTxtFile(ig_of_simulated_group_p[["WEIGHTED"]],  output_folder_path=paste(OUTPUT_FLD_PATH_1, sep=""), output_file_name=output_file_name, isWeighted=T)
    cat("'", output_file_name,".mtx' has been output at '", OUTPUT_FLD_PATH_1 ,"'.\n", sep="")

    #cat("----- outputRandomGroupingNetwork() has finished. -----\n")
    return ()
}

cat("Surrogate SCN creation under H0 has started.", "\n")

if(!require(snow)) install.packages("snow")
library("snow")

cl <- makeCluster(CPU_CORE_COUNT, type="SOCK")

clusterExport(cl, "OUTPUT_SUB_FOLDER_PATH")
clusterExport(cl, "OUTPUT_FLD_PATH_1")
clusterExport(cl, "SUB_NET_NAME")
clusterExport(cl, "CRRLTN_MTHD")
clusterExport(cl, "NEGATIVE_CORRELATION_REMOVAL")
clusterExport(cl, "ORIG_GROUP_MET_P_INDEXES")
clusterExport(cl, "ORIG_GROUP_MET_N_INDEXES")
clusterExport(cl, "getIgraphObjFromMatrixObj")
clusterExport(cl, "graph.adjacency")
clusterExport(cl, "sortNodes")
clusterExport(cl, "V")
clusterExport(cl, "vcount")
clusterExport(cl, "as_data_frame")
clusterExport(cl, "graph.data.frame")
clusterExport(cl, "E")
clusterExport(cl, "E<-")
clusterExport(cl, "writeoutIgraphObjToTxtFile")
clusterExport(cl, "as_adjacency_matrix")
clusterExport(cl, "thresholdingRMT")


system.time(diff_values <- parSapply(cl, SIMULATION_START_NUMBER:SIMULATION_END_NUMBER, outputRandomGroupingNetwork))

stopCluster(cl)
date()
