# Supplementary material for: The brain-derived neurotrophic factor Val66Met polymorphism increases segregation of structural correlation networks in healthy adult brains
Source: PeerJ. 2020 Aug 5;8:e9632. doi: 10.7717/peerj.9632 (PMC7414771; doi:10.7717/peerj.9632)
Supplement: Supplemental Information 1 [file peerj-08-9632-s001.zip › SupplementalFile_Code_and_Data/data_origin/SubjectProfile.tsv]

ID	AGE	SEX	GROUP	DISEASE	BDNF	EducationYears
c01	41	m	nmlGA	nml	Met+	22
c02	50	m	nmlGG	nml	Met-	22
c03	35	m	nmlGA	nml	Met+	18
c04	59	f	nmlAA	nml	Met+	15
c05	27	f	nmlGG	nml	Met-	18
c06	54	f	nmlAA	nml	Met+	12
c07	65	f	nmlGA	nml	Met+	16
c08	28	f	nmlGG	nml	Met-	18
c10	50	f	nmlGA	nml	Met+	18
c11	30	m	nmlGA	nml	Met+	14
c12	22	f	nmlGA	nml	Met+	22
c13	61	m	nmlGG	nml	Met-	12
c14	65	f	nmlGG	nml	Met-	12
c15	61	m	nmlGA	nml	Met+	13
c16	20	f	nmlGA	nml	Met+	12
c17	33	f	nmlGA	nml	Met+	14
c18	35	m	nmlGA	nml	Met+	16
c19	54	m	nmlGA	nml	Met+	16
c20	39	f	nmlGA	nml	Met+	16
c21	35	m	nmlGG	nml	Met-	15
c22	53	m	nmlGG	nml	Met-	16
c23	45	m	nmlGA	nml	Met+	18
c24	46	f	nmlGA	nml	Met+	21
c25	27	m	nmlGA	nml	Met+	18
c26	31	m	nmlGA	nml	Met+	16
c27	33	m	nmlAA	nml	Met+	16
c28	33	m	nmlGA	nml	Met+	16
c29	47	m	nmlGA	nml	Met+	16
c30	38	m	nmlGG	nml	Met-	22
c31	54	m	nmlGA	nml	Met+	16
c32	39	m	nmlGG	nml	Met-	16
c33	40	m	nmlGG	nml	Met-	12
c34	32	m	nmlGG	nml	Met-	16
c35	48	m	nmlAA	nml	Met+	16
c36	53	f	nmlGA	nml	Met+	16
c37	37	m	nmlGG	nml	Met-	16
c38	39	m	nmlGG	nml	Met-	16
c39	54	m	nmlGA	nml	Met+	18
c40	32	m	nmlGG	nml	Met-	18
c41	40	m	nmlGA	nml	Met+	16
c43	33	m	nmlGA	nml	Met+	18
c44	42	m	nmlGG	nml	Met-	18
c45	43	m	nmlGA	nml	Met+	16
c46	30	m	nmlAA	nml	Met+	16
c47	30	m	nmlGG	nml	Met-	16
c48	45	m	nmlGA	nml	Met+	16
c49	32	m	nmlGA	nml	Met+	16
c50	42	m	nmlGA	nml	Met+	18
c51	31	m	nmlGA	nml	Met+	16
