# Supplementary material for: The brain-derived neurotrophic factor Val66Met polymorphism increases segregation of structural correlation networks in healthy adult brains
Source: PeerJ. 2020 Aug 5;8:e9632. doi: 10.7717/peerj.9632 (PMC7414771; doi:10.7717/peerj.9632)
Supplement: Supplemental Information 1 [file peerj-08-9632-s001.zip › SupplementalFile_Code_and_Data/data_origin/RegionalThickAvgData.tsv]

ID	L_BSTS	L_CACG	L_CMFG	L_CU	L_EC	L_FG	L_IPG	L_ITG	L_ICG	L_LOG	L_LOFG	L_LG	L_MOFG	L_MTG	L_PHIG	L_PaCG	L_POP	L_POR	L_PTR	L_PCAL	L_PoCG	L_PCG	L_PrCG	L_PCU	L_RACG	L_RMFG	L_SFG	L_SPG	L_STG	L_SMG	L_FP	L_TP	L_TTG	L_IN	R_BSTS	R_CACG	R_CMFG	R_CU	R_EC	R_FG	R_IPG	R_ITG	R_ICG	R_LOG	R_LOFG	R_LG	R_MOFG	R_MTG	R_PHIG
c01	2.592	2.173	2.534	1.771	3.464	2.706	2.346	2.659	2.533	2.076	2.662	1.871	2.35	2.621	2.736	2.376	2.464	2.817	2.45	1.431	2.079	2.233	2.504	2.437	2.408	2.372	2.627	2.161	2.662	2.287	2.41	3.873	2.588	2.83	2.592	2.173	2.534	1.771	3.464	2.706	2.346	2.659	2.533	2.076	2.662	1.871	2.35	2.621	2.736
c02	2.666	2.23	2.638	1.865	3.305	2.73	2.526	2.798	2.356	2.218	2.756	1.926	2.304	3.07	2.582	2.371	2.623	2.88	2.639	1.543	2.248	2.147	2.535	2.573	2.468	2.452	2.744	2.31	2.881	2.633	2.602	3.907	2.534	3.029	2.666	2.23	2.638	1.865	3.305	2.73	2.526	2.798	2.356	2.218	2.756	1.926	2.304	3.07	2.582
c03	2.676	2.109	2.742	1.664	2.876	2.83	2.562	2.748	1.984	2.228	2.761	2.011	2.431	2.786	2.765	2.329	2.769	2.975	2.628	1.384	2.059	2.325	2.658	2.383	2.878	2.555	2.798	2.269	2.745	2.477	2.516	3.805	2.419	2.984	2.676	2.109	2.742	1.664	2.876	2.83	2.562	2.748	1.984	2.228	2.761	2.011	2.431	2.786	2.765
c04	2.389	2.521	2.671	1.912	3.284	2.676	2.322	2.513	2.486	1.968	2.825	1.926	2.385	2.616	2.561	2.322	2.621	2.594	2.507	1.427	2.194	2.323	2.491	2.486	2.225	2.534	2.651	2.211	2.69	2.345	2.762	3.73	2.506	2.83	2.389	2.521	2.671	1.912	3.284	2.676	2.322	2.513	2.486	1.968	2.825	1.926	2.385	2.616	2.561
c05	2.701	2.613	2.719	2.272	2.951	2.713	2.633	2.756	2.487	2.308	2.712	2.028	2.604	2.978	2.731	2.498	2.557	2.807	2.642	1.6	2.279	2.669	2.478	2.606	2.694	2.525	2.908	2.485	2.944	2.55	3.333	3.651	2.528	3.124	2.701	2.613	2.719	2.272	2.951	2.713	2.633	2.756	2.487	2.308	2.712	2.028	2.604	2.978	2.731
c06	2.467	2.495	2.45	1.777	2.884	2.502	2.227	2.559	2.155	1.973	2.411	1.857	2.262	2.614	2.477	2.438	2.463	2.488	2.317	1.391	2.03	2.489	2.359	2.28	2.505	2.229	2.547	2.101	2.597	2.168	2.537	3.428	2.225	2.915	2.467	2.495	2.45	1.777	2.884	2.502	2.227	2.559	2.155	1.973	2.411	1.857	2.262	2.614	2.477
c07	1.357	1.409	1.589	1.711	2.084	1.663	1.596	1.971	1.466	1.757	1.886	1.444	1.495	1.7	1.997	1.127	1.16	1.877	1.66	1.869	1.532	1.415	1.602	1.138	1.522	1.839	1.619	1.737	1.52	1.533	1.808	2.174	1.314	1.44	1.357	1.409	1.589	1.711	2.084	1.663	1.596	1.971	1.466	1.757	1.886	1.444	1.495	1.7	1.997
c08	2.486	2.422	2.701	2.131	3.17	2.867	2.557	2.749	2.474	2.16	2.571	2.077	2.396	2.546	2.937	2.362	2.506	2.824	2.54	1.637	2.16	2.421	2.6	2.467	2.746	2.564	2.896	2.312	2.612	2.396	2.873	3.676	2.724	2.894	2.486	2.422	2.701	2.131	3.17	2.867	2.557	2.749	2.474	2.16	2.571	2.077	2.396	2.546	2.937
c10	2.523	2.682	2.527	1.919	3.675	2.745	2.415	2.713	2.475	2.065	2.625	1.945	2.517	2.555	2.702	2.483	2.446	2.664	2.228	1.603	2.103	2.386	2.616	2.407	2.621	2.458	2.72	2.27	2.723	2.451	2.536	3.832	2.618	2.928	2.523	2.682	2.527	1.919	3.675	2.745	2.415	2.713	2.475	2.065	2.625	1.945	2.517	2.555	2.702
c11	2.504	2.62	2.787	1.918	2.776	2.831	2.594	2.773	2.58	2.243	2.836	2.034	2.624	2.973	2.519	2.438	2.696	2.888	2.512	1.484	2.228	2.598	2.632	2.561	3.04	2.616	2.878	2.266	2.845	2.598	3.079	3.455	2.605	3.165	2.504	2.62	2.787	1.918	2.776	2.831	2.594	2.773	2.58	2.243	2.836	2.034	2.624	2.973	2.519
c12	2.603	2.812	2.789	2.261	3.055	2.83	2.461	2.644	2.264	2.179	2.819	1.975	2.495	3.001	2.628	2.582	2.824	2.747	2.512	1.666	2.188	2.292	2.606	2.586	2.851	2.564	2.817	2.342	3.074	2.595	2.716	3.281	2.75	3.087	2.603	2.812	2.789	2.261	3.055	2.83	2.461	2.644	2.264	2.179	2.819	1.975	2.495	3.001	2.628
c13	2.548	1.686	2.66	1.757	3.413	2.926	2.369	2.689	2.342	2.365	2.688	2.094	2.249	2.455	2.654	2.363	2.36	2.375	2.291	1.554	2.108	2.443	2.508	2.371	2.595	2.379	2.542	2.228	2.776	2.468	2.578	3.591	2.568	2.992	2.548	1.686	2.66	1.757	3.413	2.926	2.369	2.689	2.342	2.365	2.688	2.094	2.249	2.455	2.654
c14	2.173	2.358	1.947	1.375	2.946	2.401	1.606	2.489	2.342	1.887	2.395	1.948	2.087	2.177	2.425	1.713	2.205	2.15	2.029	1.212	1.576	2.173	1.631	1.946	2.034	2.209	1.94	1.618	2.472	2.222	2.655	2.842	2.176	2.445	2.173	2.358	1.947	1.375	2.946	2.401	1.606	2.489	2.342	1.887	2.395	1.948	2.087	2.177	2.425
c15	2.81	2.717	2.685	2.192	3.439	3.057	2.701	2.846	2.771	2.359	2.902	2.335	2.474	2.851	2.878	2.486	2.642	2.568	2.517	1.979	2.098	2.685	2.627	2.571	1.991	2.511	2.635	2.389	2.854	2.618	3.016	3.912	2.561	2.684	2.81	2.717	2.685	2.192	3.439	3.057	2.701	2.846	2.771	2.359	2.902	2.335	2.474	2.851	2.878
c16	2.717	2.875	2.885	1.805	3.737	3.117	2.602	2.709	2.345	2.505	2.847	2.138	2.803	2.325	2.938	2.494	2.939	3.078	2.666	1.702	2.178	2.661	2.642	2.565	3.269	2.675	2.986	2.448	2.601	2.667	2.958	3.508	2.942	3.231	2.717	2.875	2.885	1.805	3.737	3.117	2.602	2.709	2.345	2.505	2.847	2.138	2.803	2.325	2.938
c17	2.565	2.641	2.619	1.902	3.641	2.906	2.508	2.568	2.52	2.076	2.685	1.912	2.328	2.8	2.931	2.485	2.725	2.592	2.545	1.513	2.04	2.469	2.53	2.491	2.562	2.408	2.841	2.32	2.689	2.521	2.653	3.873	2.415	3.066	2.565	2.641	2.619	1.902	3.641	2.906	2.508	2.568	2.52	2.076	2.685	1.912	2.328	2.8	2.931
c18	2.726	2.672	2.628	2.164	3.378	2.943	2.604	2.949	2.531	2.306	2.772	2.381	2.613	2.908	2.836	2.323	2.657	2.926	2.355	1.856	2.218	2.443	2.587	2.646	2.712	2.525	2.771	2.241	3.01	2.655	2.741	3.977	2.64	3.217	2.726	2.672	2.628	2.164	3.378	2.943	2.604	2.949	2.531	2.306	2.772	2.381	2.613	2.908	2.836
c19	2.943	2.788	2.849	1.87	3.762	2.771	2.514	2.771	2.36	2.25	2.976	1.883	2.472	2.967	2.865	2.494	2.749	2.859	2.773	1.519	2.183	2.456	2.443	2.559	2.33	2.593	2.694	2.478	2.947	2.614	2.946	3.882	2.464	2.981	2.943	2.788	2.849	1.87	3.762	2.771	2.514	2.771	2.36	2.25	2.976	1.883	2.472	2.967	2.865
c20	2.489	2.52	2.531	1.898	3.494	2.804	2.488	2.596	2.582	2.195	2.659	2.007	2.387	2.53	2.409	2.423	2.482	2.779	2.434	1.693	1.996	2.439	2.497	2.446	2.609	2.381	2.606	2.245	2.608	2.479	2.795	3.816	2.476	3.014	2.489	2.52	2.531	1.898	3.494	2.804	2.488	2.596	2.582	2.195	2.659	2.007	2.387	2.53	2.409
c21	2.369	2.756	2.644	2.133	3.665	2.71	2.356	2.598	2.135	2.083	2.555	2.054	2.42	2.584	3.033	2.416	2.506	3.005	2.473	1.575	2.188	2.473	2.575	2.421	2.949	2.393	2.676	2.324	2.745	2.381	2.79	4.065	2.63	2.995	2.369	2.756	2.644	2.133	3.665	2.71	2.356	2.598	2.135	2.083	2.555	2.054	2.42	2.584	3.033
c22	2.588	2.419	2.499	1.663	3.822	2.919	2.329	2.707	2.005	2.056	2.629	2.047	2.27	2.662	2.587	2.03	2.442	2.578	2.406	1.183	1.64	2.317	2.088	2.153	2.17	2.402	2.554	2.147	2.719	2.3	2.736	3.79	2.227	2.701	2.588	2.419	2.499	1.663	3.822	2.919	2.329	2.707	2.005	2.056	2.629	2.047	2.27	2.662	2.587
c23	2.164	2.283	1.748	1.54	2.28	2.3	1.652	2.556	1.95	1.532	2.265	1.635	2.26	2.51	2.784	1.633	2.362	1.905	1.714	1.839	1.386	1.867	1.41	1.71	2.378	1.993	2.011	1.64	2.502	2.12	2.643	3.324	2.393	2.343	2.164	2.283	1.748	1.54	2.28	2.3	1.652	2.556	1.95	1.532	2.265	1.635	2.26	2.51	2.784
c24	2.641	2.08	2.612	1.996	3.492	2.721	2.392	2.77	2.151	2.166	2.796	2.182	2.259	2.706	2.723	2.247	2.551	2.643	2.633	1.849	1.982	2.355	2.496	2.424	2.677	2.377	2.604	2.197	2.573	2.448	2.218	3.898	2.599	3.037	2.641	2.08	2.612	1.996	3.492	2.721	2.392	2.77	2.151	2.166	2.796	2.182	2.259	2.706	2.723
c25	2.616	2.797	2.79	1.884	3.298	2.849	2.488	2.727	1.855	2.269	2.604	1.909	2.488	2.786	2.732	2.444	2.649	2.939	2.452	1.488	2.236	2.486	2.62	2.521	2.876	2.462	2.829	2.372	3.073	2.596	3.121	3.577	2.301	2.926	2.616	2.797	2.79	1.884	3.298	2.849	2.488	2.727	1.855	2.269	2.604	1.909	2.488	2.786	2.732
c26	2.764	2.877	2.72	1.704	4.045	2.885	2.6	2.899	2.471	2.221	2.889	2.001	2.568	3.007	2.598	2.363	2.751	3.045	2.509	1.365	2.16	2.644	2.667	2.52	2.86	2.495	2.832	2.288	2.9	2.577	2.812	3.646	2.807	2.913	2.764	2.877	2.72	1.704	4.045	2.885	2.6	2.899	2.471	2.221	2.889	2.001	2.568	3.007	2.598
c27	2.559	2.262	2.654	1.897	3.686	2.575	2.463	2.698	2.368	2.058	2.586	1.82	2.237	2.717	2.32	2.219	2.687	2.873	2.474	1.491	2.18	2.362	2.432	2.325	2.13	2.324	2.539	2.149	2.728	2.48	3.05	3.972	2.741	3.102	2.559	2.262	2.654	1.897	3.686	2.575	2.463	2.698	2.368	2.058	2.586	1.82	2.237	2.717	2.32
c28	2.452	2.295	2.599	1.778	3.508	2.855	2.524	2.882	2.296	2.01	2.728	1.971	2.389	2.859	2.639	2.232	2.682	2.869	2.516	1.468	2.026	2.454	2.569	2.446	2.55	2.489	2.761	2.345	2.774	2.6	2.969	3.551	2.532	2.975	2.452	2.295	2.599	1.778	3.508	2.855	2.524	2.882	2.296	2.01	2.728	1.971	2.389	2.859	2.639
c29	2.391	1.863	2.41	1.633	3.363	2.64	2.335	2.71	1.943	2.119	2.437	1.885	2.189	2.715	2.418	2.263	2.39	2.569	2.222	1.348	1.99	1.633	2.248	2.254	2.194	2.234	2.461	2.025	2.646	2.325	2.655	3.572	2.039	2.732	2.391	1.863	2.41	1.633	3.363	2.64	2.335	2.71	1.943	2.119	2.437	1.885	2.189	2.715	2.418
c30	2.7	2.285	2.578	2.011	2.944	2.687	2.559	2.802	2.376	1.978	2.781	1.911	2.383	2.908	2.745	2.439	2.64	2.631	2.62	1.828	2.129	2.393	2.635	2.389	2.33	2.506	2.744	2.252	3.034	2.769	3.015	3.896	2.745	2.962	2.7	2.285	2.578	2.011	2.944	2.687	2.559	2.802	2.376	1.978	2.781	1.911	2.383	2.908	2.745
c31	2.602	2.232	2.56	1.427	3.247	2.581	2.375	2.731	2.097	1.804	2.634	1.576	1.979	2.873	2.402	1.704	2.469	2.81	2.476	1.226	1.956	2.262	2.087	2.305	2.25	2.351	2.594	2.219	2.817	2.404	2.411	3.26	2.314	2.688	2.602	2.232	2.56	1.427	3.247	2.581	2.375	2.731	2.097	1.804	2.634	1.576	1.979	2.873	2.402
c32	2.88	2.543	2.562	1.634	3.396	2.44	2.442	2.719	2.169	2.097	2.732	1.63	2.22	2.831	2.591	2.226	2.602	2.613	2.523	1.283	2.018	2.362	2.525	2.411	2.499	2.501	2.771	2.298	2.876	2.497	2.707	3.582	2.249	3.024	2.88	2.543	2.562	1.634	3.396	2.44	2.442	2.719	2.169	2.097	2.732	1.63	2.22	2.831	2.591
c33	2.344	2.401	2.668	1.88	3.33	2.655	2.521	2.787	2.409	2.203	2.625	2.072	2.121	2.454	2.461	2.43	2.678	2.754	2.564	1.651	2.106	2.419	2.603	2.529	2.25	2.472	2.735	2.303	2.561	2.472	2.966	3.606	2.383	2.976	2.344	2.401	2.668	1.88	3.33	2.655	2.521	2.787	2.409	2.203	2.625	2.072	2.121	2.454	2.461
c34	2.634	2.383	2.61	1.894	2.945	2.685	2.621	2.767	2.363	2.199	2.734	2.076	2.706	2.612	2.79	2.329	2.611	2.701	2.512	1.536	2.322	2.114	2.436	2.421	2.728	2.483	2.845	2.269	2.793	2.693	3.238	4.072	2.46	3.018	2.634	2.383	2.61	1.894	2.945	2.685	2.621	2.767	2.363	2.199	2.734	2.076	2.706	2.612	2.79
c35	2.517	2.686	2.636	1.981	2.815	3.023	2.401	2.894	2.421	2.178	2.688	2.124	2.724	2.778	2.597	2.376	2.723	2.643	2.732	1.672	2.057	2.543	2.588	2.424	2.798	2.534	2.804	2.173	2.753	2.532	2.867	3.753	2.4	3.116	2.517	2.686	2.636	1.981	2.815	3.023	2.401	2.894	2.421	2.178	2.688	2.124	2.724	2.778	2.597
c36	2.719	2.822	2.557	1.844	3.804	2.768	2.517	2.891	2.353	2.283	2.552	1.826	2.175	2.43	2.788	2.551	2.477	2.511	2.398	1.521	2.222	2.703	2.45	2.555	2.44	2.464	2.852	2.397	2.674	2.564	3.141	3.714	2.837	3.087	2.719	2.822	2.557	1.844	3.804	2.768	2.517	2.891	2.353	2.283	2.552	1.826	2.175	2.43	2.788
c37	2.415	2.991	2.608	2.204	3.085	2.809	2.55	2.637	2.42	2.157	2.642	1.905	2.382	2.678	2.711	2.335	2.597	2.675	2.575	1.62	2.079	2.628	2.483	2.564	2.885	2.499	2.605	2.455	2.773	2.607	2.858	4.07	2.961	2.993	2.415	2.991	2.608	2.204	3.085	2.809	2.55	2.637	2.42	2.157	2.642	1.905	2.382	2.678	2.711
c38	2.846	1.949	2.738	1.964	3.169	2.687	2.593	2.701	2.65	2.262	2.766	2.111	2.327	2.637	2.619	2.434	2.688	2.635	2.545	1.703	2.157	2.135	2.603	2.491	2.322	2.525	2.665	2.272	2.686	2.544	2.77	3.698	2.503	2.979	2.846	1.949	2.738	1.964	3.169	2.687	2.593	2.701	2.65	2.262	2.766	2.111	2.327	2.637	2.619
c39	2.792	2.534	2.66	1.951	3.474	2.886	2.417	2.573	2.234	2.214	2.805	2.138	2.561	2.694	2.843	2.403	2.725	2.836	2.547	1.636	2.082	2.574	2.626	2.37	2.966	2.631	2.677	2.252	2.903	2.564	3.102	4.251	2.687	3.297	2.792	2.534	2.66	1.951	3.474	2.886	2.417	2.573	2.234	2.214	2.805	2.138	2.561	2.694	2.843
c40	2.631	2.687	2.798	1.744	2.879	2.829	2.669	2.664	2.475	2.211	2.741	1.898	2.464	2.67	2.618	2.493	2.774	2.938	2.586	1.684	2.173	2.53	2.634	2.424	3.024	2.583	2.922	2.262	2.781	2.502	2.626	3.135	2.781	2.804	2.631	2.687	2.798	1.744	2.879	2.829	2.669	2.664	2.475	2.211	2.741	1.898	2.464	2.67	2.618
c41	2.52	2.24	2.571	1.916	3.398	2.632	2.514	2.747	2.34	2.281	2.794	1.947	2.269	2.723	2.575	2.394	2.39	2.488	2.291	1.557	2.061	2.478	2.352	2.45	2.225	2.455	2.604	2.29	2.68	2.449	2.235	3.581	2.464	2.847	2.52	2.24	2.571	1.916	3.398	2.632	2.514	2.747	2.34	2.281	2.794	1.947	2.269	2.723	2.575
c43	2.551	2.462	2.551	1.942	3.038	2.681	2.412	2.683	2.224	1.999	2.74	2.152	2.431	2.843	2.475	2.449	2.538	2.888	2.56	1.546	2.112	2.355	2.482	2.516	2.65	2.515	2.626	2.243	2.918	2.604	2.406	3.697	2.511	3.125	2.551	2.462	2.551	1.942	3.038	2.681	2.412	2.683	2.224	1.999	2.74	2.152	2.431	2.843	2.475
c44	2.855	2.415	2.645	1.738	3.281	2.68	2.486	2.594	2.196	2.069	2.574	1.987	2.403	2.745	2.471	2.432	2.645	2.579	2.606	1.386	2.257	2.153	2.557	2.273	2.905	2.424	2.626	2.201	2.807	2.533	2.826	4.009	2.85	3.164	2.855	2.415	2.645	1.738	3.281	2.68	2.486	2.594	2.196	2.069	2.574	1.987	2.403	2.745	2.471
c45	2.625	2.395	2.466	2.05	3.711	2.707	2.426	2.629	2.316	2.274	2.597	2.198	2.063	2.973	2.431	2.303	2.551	2.678	2.2	1.921	2.147	2.344	2.573	2.314	2.233	2.386	2.524	2.305	2.759	2.582	2.217	4.011	2.273	2.742	2.625	2.395	2.466	2.05	3.711	2.707	2.426	2.629	2.316	2.274	2.597	2.198	2.063	2.973	2.431
c46	2.748	2.453	2.635	1.722	3.28	2.924	2.496	2.805	2.298	2.065	2.863	2.084	2.562	2.768	2.909	2.341	2.782	2.59	2.533	1.356	2.009	2.425	2.532	2.46	2.778	2.473	2.824	2.256	2.842	2.578	2.802	4.326	2.47	3.229	2.748	2.453	2.635	1.722	3.28	2.924	2.496	2.805	2.298	2.065	2.863	2.084	2.562	2.768	2.909
c47	2.763	2.642	2.691	1.954	3.699	2.845	2.42	2.798	2.253	2.242	2.858	2.002	2.287	2.87	2.683	2.5	2.679	2.948	2.53	1.633	2.141	2.795	2.634	2.509	2.475	2.505	2.778	2.31	3.086	2.573	3.115	3.895	2.297	3.221	2.763	2.642	2.691	1.954	3.699	2.845	2.42	2.798	2.253	2.242	2.858	2.002	2.287	2.87	2.683
c48	2.92	2.42	2.862	2.014	3.51	2.942	2.627	2.956	2.464	2.215	2.796	2.12	2.35	2.716	2.799	2.243	2.852	3.269	2.743	1.848	2.067	2.359	2.656	2.655	2.827	2.576	2.921	2.296	2.833	2.452	2.506	4.354	2.54	3.147	2.92	2.42	2.862	2.014	3.51	2.942	2.627	2.956	2.464	2.215	2.796	2.12	2.35	2.716	2.799
c49	2.632	2.919	2.644	1.968	2.891	2.836	2.594	3.005	2.484	2.267	2.78	2.194	2.619	2.855	2.512	2.36	2.567	2.931	2.393	2.044	2.152	2.495	2.595	2.507	3.048	2.516	2.719	2.293	2.851	2.563	2.869	3.819	2.535	3.221	2.632	2.919	2.644	1.968	2.891	2.836	2.594	3.005	2.484	2.267	2.78	2.194	2.619	2.855	2.512
c50	2.642	2.363	2.645	1.982	3.577	2.651	2.443	2.71	2.292	2.066	2.578	2.005	2.147	2.81	2.633	2.311	2.553	2.446	2.462	1.681	2.031	2.081	2.409	2.332	2.441	2.462	2.682	2.267	2.979	2.56	2.545	3.463	2.501	2.751	2.642	2.363	2.645	1.982	3.577	2.651	2.443	2.71	2.292	2.066	2.578	2.005	2.147	2.81	2.633
c51	2.716	2.833	2.865	2.041	3.769	2.943	2.479	2.984	2.51	2.267	2.939	2.218	2.602	3.017	2.671	2.364	2.905	2.629	2.685	1.741	2.225	2.605	2.649	2.325	3.037	2.618	2.959	2.311	2.974	2.693	2.892	3.337	2.59	2.977	2.716	2.833	2.865	2.041	3.769	2.943	2.479	2.984	2.51	2.267	2.939	2.218	2.602	3.017	2.671
[truncated: 20 more columns]
