# Supplementary material for: The brain-derived neurotrophic factor Val66Met polymorphism increases segregation of structural correlation networks in healthy adult brains
Source: PeerJ. 2020 Aug 5;8:e9632. doi: 10.7717/peerj.9632 (PMC7414771; doi:10.7717/peerj.9632)
Supplement: Supplemental Information 3 [file peerj-08-9632-s003.odt]

FreeSufer-defined
Region Name

Abbreviation


FreeSufer-defined
Region Nam

Abbreviation


bankssts-l(r)h

L(R)_BSTS


parahippocampal-l(r)h

L(R)_PHIG


caudalanteriorcingulate-l(r)h

L(R)_CACG


parsopercularis-l(r)h

L(R)_POP


caudalmiddlefrontal-l(r)h

L(R)_CMFG


parsorbitalis-l(r)h

L(R)_POR


cuneus-l(r)h

L(R)_CU


parstriangularis-l(r)h

L(R)_PTR


entorhinal-l(r)h

L(R)_EC


pericalcarine-l(r)h

L(R)_PCAL


frontalpole-l(r)h

L(R)_FP


postcentral-l(r)h

L(R)_PoCG


fusiform-l(r)h

L(R)_FG


posteriorcingulate-l(r)h

L(R)_PCG


inferiorparietal-l(r)h

L(R)_IPG


precentral-l(r)h

L(R)_PrCG


inferiortemporal-l(r)h

L(R)_ITG


precuneus-l(r)h

L(R)_PCU


insula-l(r)h

L(R)_IN


rostralanteriorcingulate-l(r)h

L(R)_RACG


isthmuscingulate-lh

L(R)_ICG


rostralmiddlefrontal-l(r)h

L(R)_RMFG


lateraloccipital-l(r)h

L(R)_LOG


superiorfrontal-l(r)h

L(R)_SFG


lateralorbitofrontal-l(r)h

L(R)_LOFG


superiorparietal-l(r)h

L(R)_SPG


lingual-l(r)h

L(R)_LG


superiortemporal-l(r)h

L(R)_STG


medialorbitofrontal-l(r)h

L(R)_MOFG


supramarginal-l(r)h

L(R)_SMG


middletemporal-l(r)h

L(R)_MTG


temporalpole-l(r)h

L(R)_TP


paracentral-l(r)h

L(R)_PaCG


transversetemporal-l(r)h

L(R)_TTG
