# Supplementary material for: The brain-derived neurotrophic factor Val66Met polymorphism increases segregation of structural correlation networks in healthy adult brains
Source: PeerJ. 2020 Aug 5;8:e9632. doi: 10.7717/peerj.9632 (PMC7414771; doi:10.7717/peerj.9632)
Supplement: Supplemental Information 4 — As a supplementary analysis, we performed statistical tests to examine the difference in cortical thickness of each region between the Val homozygotes and the Met carriers of the brain-derived neurotrophic factor Val66Met polymorphism. Prior to the statistical tests, we corrected the FreeSurfer cortical thicknesses using linear regression model analysis with selecting the best models based on the Akaike information criterion (AIC) to remove the effects of age, gender, and age-gender interaction. Then, we substituted the residuals of those linear models for the raw cortical thickness values. Sixty-eight Student’s two-sided t-tests were performed to assess the differences. Without any multiple testing correction, the differences in terms of regional cortical thickness between the two groups were statistically significant (p < 0.05, t-test, non-adjusted) in 2 regions: L_FP and R_FP. After a multiple testing corrections, no regions remained significant ( p≧0.05, t-test, adjusted). Abbreviations: Val = valine, Met = methionine. The abbreviations of the brain region names are summarized in Table S1. [file peerj-08-9632-s004.odt]

Region
Name

Cortical Thickness

p-
value

Region
Name

Cortical Thickness

p-
value

Val Homozygotes

Met Carriers


Val Homozygotes

Met Carriers


Median
[mm]

Mean
[mm]

S.D.
[mm]

Median
[mm]

Mean
[mm]

S.D.
[mm]


Median
[mm]

Mean
[mm]

S.D.
[mm]

Median
[mm]

Mean
[mm]

S.D.
[mm]

L_BSTS

3.61

3.55

0.33

3.52

3.48

0.38

0.52

R_BSTS

3.61

3.55

0.33

3.52

3.48

0.38

0.52
L_CACG

2.93

2.92

0.26

3.00

2.98

0.30

0.43

R_CACG

2.93

2.91

0.26

2.99

2.98

0.30

0.43
L_CMFG

3.69

3.66

0.30

3.66

3.61

0.34

0.56

R_CMFG

3.68

3.66

0.29

3.66

3.60

0.34

0.57
L_CU

2.62

2.61

0.22

2.52

2.57

0.24

0.53

R_CU

2.62

2.61

0.22

2.53

2.57

0.24

0.53
L_EC

4.22

4.14

0.47

4.20

4.16

0.50

0.90

R_EC

4.22

4.14

0.47

4.20

4.16

0.50

0.90
L_FG

3.92

3.87

0.35

3.94

3.84

0.39

0.78

R_FG

3.92

3.88

0.36

3.94

3.84

0.39

0.78
L_IPG

3.57

3.44

0.29

3.42

3.38

0.31

0.53

R_IPG

3.57

3.44

0.29

3.42

3.39

0.31

0.54
L_ITG

2.81

2.79

0.08

2.81

2.83

0.16

0.27

R_ITG

2.81

2.79

0.09

2.81

2.83

0.16

0.26
L_ICG

2.57

2.51

0.15

2.50

2.48

0.25

0.60

R_ICG

2.56

2.50

0.15

2.50

2.47

0.25

0.60
L_LOG

2.87

2.84

0.22

2.83

2.79

0.24

0.43

R_LOG

2.87

2.84

0.22

2.83

2.78

0.24

0.43
L_LOFG

3.32

3.29

0.19

3.33

3.29

0.25

0.94

R_LOFG

3.33

3.30

0.20

3.34

3.29

0.25

0.94
L_LG

2.44

2.43

0.16

2.42

2.42

0.23

0.83

R_LG

2.45

2.44

0.16

2.43

2.42

0.23

0.82
L_MOFG

3.20

3.16

0.17

3.18

3.17

0.26

0.91

R_MOFG

3.20

3.16

0.18

3.19

3.17

0.26

0.91
L_MTG

3.34

3.36

0.24

3.43

3.39

0.29

0.65

R_MTG

3.34

3.36

0.24

3.43

3.39

0.29

0.64
L_PHIG

3.53

3.51

0.23

3.43

3.44

0.31

0.36

R_PHIG

3.52

3.51

0.23

3.43

3.44

0.31

0.37
L_PaCG

3.45

3.38

0.29

3.35

3.30

0.32

0.44

R_PaCG

3.45

3.37

0.29

3.34

3.30

0.32

0.44
L_POP

3.70

3.61

0.26

3.62

3.59

0.34

0.86

R_POP

3.70

3.61

0.27

3.62

3.60

0.34

0.86
L_POR

3.08

3.11

0.13

3.18

3.15

0.24

0.46

R_POR

3.08

3.11

0.13

3.18

3.15

0.24

0.46
L_PTR

3.44

3.36

0.23

3.28

3.26

0.31

0.24

R_PTR

3.44

3.35

0.23

3.28

3.26

0.31

0.24
L_PCAL

1.59

1.54

0.18

1.56

1.61

0.21

0.23

R_PCAL

1.59

1.54

0.18

1.56

1.61

0.21

0.23
L_PoCG

2.42

2.42

0.16

2.40

2.39

0.17

0.62

R_PoCG

2.43

2.42

0.16

2.40

2.39

0.17

0.62
L_PCG

2.72

2.71

0.18

2.72

2.70

0.26

0.90

R_PCG

2.72

2.71

0.18

2.72

2.70

0.26

0.90
L_PrCG

2.99

2.95

0.20

2.99

2.95

0.25

0.98

R_PrCG

2.99

2.95

0.20

2.99

2.96

0.25

0.98
L_PCU

3.45

3.43

0.26

3.43

3.37

0.34

0.54

R_PCU

3.45

3.43

0.26

3.43

3.37

0.35

0.53
L_RACG

3.29

3.35

0.25

3.37

3.38

0.27

0.78

R_RACG

3.29

3.35

0.25

3.37

3.37

0.27

0.78
L_RMFG

3.10

3.05

0.13

3.04

3.01

0.21

0.41

R_RMFG

3.10

3.05

0.13

3.05

3.01

0.21

0.41
L_SFG

3.85

3.79

0.26

3.78

3.74

0.30

0.55

R_SFG

3.85

3.79

0.26

3.77

3.74

0.30

0.55
L_SPG

3.15

3.09

0.25

3.08

3.03

0.25

0.49

R_SPG

3.15

3.09

0.26

3.08

3.03

0.25

0.49
L_STG

3.45

3.49

0.21

3.45

3.44

0.29

0.52

R_STG

3.45

3.49

0.21

3.45

3.44

0.29

0.52
L_SMG

3.21

3.20

0.20

3.19

3.16

0.23

0.46

R_SMG

3.21

3.20

0.20

3.18

3.15

0.23

0.46
L_FP

3.23

3.25

0.17

3.10

3.10

0.30

0.03*

R_FP

3.23

3.25

0.17

3.10

3.10

0.30

0.03*
L_TP

4.73

4.56

0.41

4.49

4.50

0.47

0.63

R_TP

4.72

4.55

0.41

4.49

4.49

0.47

0.63
L_TTG

3.61

3.60

0.33

3.56

3.50

0.33

0.36

R_TTG

3.60

3.60

0.33

3.56

3.50

0.33

0.36
L_IN

4.09

4.04

0.29

3.99

3.98

0.35

0.53

R_IN

4.09

4.04

0.29

3.99

3.98

0.35

0.54
